# Supplementary material for: Gene expression profiling during the embryo‐to‐larva transition in the giant red sea urchin Mesocentrotus franciscanus
Source: Ecol Evol. 2017 Mar 21;7(8):2798–811. doi: 10.1002/ece3.2850 (PMC5395446; doi:10.1002/ece3.2850)
Supplement: Supplementary file 5 [file ECE3-7-2798-s005.xlsx]

## Sheet: Table_S1
Supplementary Table S1. Data summary of the sequencing process and library results of Mesocentrotus franciscanus transcriptome.
ID-SRA	Yield (Mbases)	# Reads	% Q-scores ≥ 30	Mean Q-score
SRS823202	8 211	81 297 678	90.3	35.16
SRS823216	9 372	92 788 200	91.2	35.46
SRS823218	12 032	119 132 630	92.3	35.86
SRS823221	11 670	115 547 606	92.4	35.88

## Sheet: Table_S2
Supplementary Table 2. Comparison GO terms between gastrula and pluteus transcriptomes
Gastrula:Pluteus GO terms
	Number of genes (percentage) [p-value of Pearson Chi-Square test between the gene numbers of the two input dataset]
Cellular Component:
	1405:1225 (2.9:2.7) [0.092] GO:0005576 extracellular region
	641:1062 (1.3:2.4) [0.000] GO:0044421 extracellular region part
	10907:10644 (22.6:23.7) [0.000] GO:0005623 cell
	10592:10606 (21.9:23.6) [0.000] GO:0044464 cell part
	1:7 (0.0:0.0) [Ml] GO:0008370 obsolete cellular component
	22:22 (0.0:0.0) [0.811] GO:0019012 virion
	22:22 (0.0:0.0) [0.811] GO:0044423 virion part
	1920:1945 (4.0:4.3) [0.007] GO:0031974 membrane-enclosed lumen
	236:449 (0.5:1.0) [0.000] GO:0031975 envelope
	3783:3246 (7.8:7.2) [0.000] GO:0032991 macromolecular complex
	7939:6722 (16.4:14.9) [0.000] GO:0043226 organelle
	2943:4192 (6.1:9.3) [0.000] GO:0044422 organelle part
	641:1062 (1.3:2.4) [0.000] GO:0044421 extracellular region part
	2943:4192 (6.1:9.3) [0.000] GO:0044422 organelle part
	22:22 (0.0:0.0) [0.811] GO:0044423 virion part
	36:93 (0.1:0.2) [0.000] GO:0044456 synapse part
	10592:10606 (21.9:23.6) [0.000] GO:0044464 cell part
	45:135 (0.1:0.3) [0.000] GO:0045202 synapse
	36:93 (0.1:0.2) [0.000] GO:0044456 synapse part
	0:9 (0.0:0.0) [Ml] GO:0055044 symplast
Biological Process:
	475:362 (1.0:0.8) [0.004] GO:0000003 reproduction
	11:7 (0.0:0.0) [0.429] GO:0001906 cell killing
	686:542 (1.4:1.2) [0.004] GO:0002376 immune system process
	8876:8677 (18.4:19.3) [0.000] GO:0008152 metabolic process
	42:182 (0.1:0.4) [0.000] GO:0008371 obsolete biological process
	11053:10526 (22.9:23.4) [0.050] GO:0009987 cellular process
	1362:1046 (2.8:2.3) [0.000] GO:0010926 anatomical structure formation
	57:169 (0.1:0.4) [0.000] GO:0016032 viral reproduction
	2478:2519 (5.1:5.6) [0.001] GO:0016043 cellular component organization
	726:519 (1.5:1.2) [0.000] GO:0016265 death
	124:348 (0.3:0.8) [0.000] GO:0022414 reproductive process
	259:260 (0.5:0.6) [0.385] GO:0022610 biological adhesion
	1524:2793 (3.2:6.2) [0.000] GO:0032501 multicellular organismal process
	2614:2362 (5.4:5.3) [0.292] GO:0032502 developmental process
	332:253 (0.7:0.6) [0.016] GO:0040007 growth
	453:434 (0.9:1.0) [0.660] GO:0040011 locomotion
	3423:4925 (7.1:11.0) [0.000] GO:0043473 pigmentation
	1500:1377 (3.1:3.1) [0.717] GO:0044085 cellular component biogenesis
	16:81 (0.0:0.2) [0.000] GO:0048511 rhythmic process
	1836:1943 (3.8:4.3) [0.000] GO:0050896 response to stimulus
	3211:2882 (6.6:6.4) [0.148] GO:0051179 localization
	2892:2375 (6.0:5.3) [0.000] GO:0051234 establishment of localization
	232:260 (0.5:0.6) [0.038] GO:0051704 multi-organism process
	3779:5387 (7.8:12.0) [0.000] GO:0065007 biological regulation
Molecular Function:
	13:31 (0.0:0.1) [0.003] GO:0009055 electron carrier activity
	633:817 (1.3:1.8) [0.000] GO:0060089 molecular transducer activity
	385:423 (0.8:0.9) [0.018] GO:0030234 enzyme regulator activity
	96:420 (0.2:0.9) [0.000] GO:0030528 transcription regulator activity
	6912:7008 (14.3:15.6) [0.000] GO:0003824 catalytic activity
	8024:8997 (16.6:20.0) [0.000] GO:0005488 binding
	0:6 (0.0:0.0) [Ml] GO:0031386 protein tag
	8:60 (0.0:0.1) [0.000] GO:0016209 antioxidant activity
	12:16 (0.0:0.0) [0.343] GO:0015457 auxiliary transport protein activity
	3:0 (0.0:0.0) [Ml] GO:0045735 nutrient reservoir activity
	142:137 (0.3:0.3) [0.761] GO:0045182 translation regulator activity
	367:444 (0.8:1.0) [0.000] GO:0005198 structural molecule activity
	0:2 (0.0:0.0) [Ml] GO:0042056 chemoattractant activity
	888:914 (1.8:2.0) [0.030] GO:0005215 transporter activity

## Sheet: Table_S3
Table 3. Hypergeometric test result of GO enrichment categories in protein clusters of developmental transcriptomes
Cluster	Organisms	Stages	GO ID	Name	Namespace	p-value
Shared	Mesocentrotus franciscanus	Gastrula and Pluteus	GO:0035220	Wing disc development	Biological Process	0.01
			GO:0009888	Tissue development	Biological Process	0.01
			GO:0035282	Segmentation	Biological Process	0.01
			GO:0007443	Malpighian tubule morphogenesis	Biological Process	0.02
			GO:0015986	ATP synthesis coupled proton transport	Biological Process	0.04
			GO:0006448	Regulation of translational elongation	Biological Process	0.01
			GO:0090364	Regulation of proteasome assembly	Biological Process	0.02
			GO:0022008	Neurogenesis	Biological Process	0.04
			GO:0045454	Cell redox homeostasis	Biological Process	0.01
			GO:0006886	Intracellular protein transport	Biological Process	0.02
			GO:0015991	ATP hydrolysis coupled proton transport	Biological Process	0.02
			GO:0016746	Transferase activity, transferring acyl groups	Molecular Function	0.01
			GO:0050662	Coenzyme binding	Molecular Function	0.03
			GO:0015078	Hydrogen ion transmembrane transporter activity	Molecular Function	0.03
			GO:0005635	Nuclear envelope	Cellular Component	0.04
			GO:0005778	Peroxisomal membrane	Cellular Component	0.03
Unique	Mesocentrotus franciscanus	Gastrula	GO:2001070	starch binding	Molecular Function	0.000870103
			GO:0050908	detection of light stimulus involved in visual perception	Biological Process	0.00507656
			GO:0035997	rhabdomere microvillus membrane	Cellular Component	0.00507656
			GO:0007307	eggshell chorion gene amplification	Biological Process	0.00507656
			GO:0007605	sensory perception of sound	Biological Process	0.00507656
			GO:0007603	phototransduction, visible light	Biological Process	0.00507656
			GO:0033260	nuclear DNA replication	Biological Process	0.00507656
			GO:0071454	cellular response to anoxia	Biological Process	0.00507656
			GO:0008086	light-activated voltage-gated calcium channel activity	Molecular Function	0.00507656
			GO:0009115	xanthine catabolic process	Biological Process	0.00507656
			GO:0005218	intracellular ligand-gated calcium channel activity	Molecular Function	0.00507656
			GO:0008377	light-induced release of internally sequestered calcium ion	Biological Process	0.00507656
			GO:0016028	rhabdomere	Cellular Component	0.00507656
			GO:0016027	inaD signaling complex	Cellular Component	0.00507656
			GO:0030845	phospholipase C-inhibiting G-protein coupled receptor signaling pathway	Biological Process	0.00507656
			GO:0050962	detection of light stimulus involved in sensory perception	Biological Process	0.00507656
			GO:0034703	cation channel complex	Cellular Component	0.0176959
			GO:0019439	aromatic compound catabolic process	Biological Process	0.0176959
			GO:0004854	xanthine dehydrogenase activity	Molecular Function	0.0176959
			GO:0019722	calcium-mediated signaling	Biological Process	0.0176959
			GO:0050808	synapse organization	Biological Process	0.0176959
			GO:0000375	RNA splicing, via transesterification reactions	Biological Process	0.0176959
			GO:0043546	molybdopterin cofactor binding	Molecular Function	0.0176959
			GO:0042277	peptide binding	Molecular Function	0.0295783
			GO:0048699	generation of neurons	Biological Process	0.0295783
			GO:0009612	response to mechanical stimulus	Biological Process	0.0295783
			GO:0061096	negative regulation of turning behavior involved in mating	Biological Process	0.0295783
			GO:0014019	neuroblast development	Biological Process	0.0295783
			GO:0021782	glial cell development	Biological Process	0.0295783
			GO:0009791	post-embryonic development	Biological Process	0.0295783
			GO:0015280	ligand-gated sodium channel activity	Molecular Function	0.0295783
			GO:0005923	tight junction	Cellular Component	0.0340057
			GO:0033961	cis-stilbene-oxide hydrolase activity	Molecular Function	0.0386076
			GO:0004004	ATP-dependent RNA helicase activity	Molecular Function	0.0386076
			GO:0009416	response to light stimulus	Biological Process	0.0386076
Unique	Mesocentrotus franciscanus	Pluteus	GO:0016321	female meiosis chromosome segregation	biological_process	0.0123034
			GO:0019904	protein domain specific binding	molecular_function	0.0193948
			GO:0051259	protein oligomerization	biological_process	0.0407088

## Sheet: Table_S4
Supplementary Table 4. Top 50 of shared clusters of proteins between gastrula and pluteus transcriptomes of Mesocentrotus franciscanus
ID	Number of proteins	Swiss-Prot Hit	GO Annotation	Ensemble Metazoa	Gene name	Family member
cluster2	114	Uncharacterized protein	GO:0016021; C:integral component of membrane; IEA:UniProtKB-KW; GO:0045087; P:innate immune response; IEA:UniProtKB-KW; GO:0007165; P:signal transduction; IEA:InterPro	SPU_007429-tr	Sp-Tlr037	Toll-like receptor
cluster3	102	Uncharacterized protein	GO:0005524; F:ATP binding; IEA:UniProtKB-KW	SPU_008664-tr	Sp-Nav2	Neuron navigator
cluster5	92	Uncharacterized protein	GO:0016021; C:integral component of membrane; IEA:UniProtKB-KW	SPU_022647-tr	Sp-Igf_7	Adhesion receptor
cluster8	77	Uncharacterized protein	GO:0005891; C:voltage-gated calcium channel complex; IEA:InterPro; GO:0003677; F:DNA binding; IEA:InterPro; GO:0005245; F:voltage-gated calcium channel activity; IEA:InterPro	SPU_011692-tr	Sp-CcLta1	ion trans
cluster12	65	Histone H4	GO:0000786; C:nucleosome; IEA:UniProtKB-KW; GO:0005634; C:nucleus; IEA:UniProtKB-SubCell; GO:0003677; F:DNA binding; IEA:UniProtKB-KW; GO:0006334; P:nucleosome assembly; IEA:InterPro	SPU_000685-tr	Sp-EhH4
cluster30	45	Transcriptional regulator ATRX homolog	GO:0009792; P:embryo development ending in birth or egg hatching; GO:0008406; P:gonad development; GO:0040035; P:hermaphrodite genitalia development; GO:0002009; P:morphogenesis of an epithelium; GO:0005634; C:nucleus; IEA:UniProtKB-KW; GO:0005524; F:ATP binding; IEA:UniProtKB-KW; GO:0003677; F:DNA binding; IEA:UniProtKB-KW; GO:0004386; F:helicase activity; IEA:UniProtKB-KW; GO:0006281; P:DNA rep…	SPU_006666-tr	Sp-Ing	PHD superfamily
cluster57	37	SH3 and FCH domain-containing protein DDB_G0274695	GO:0005515; protein binding	SPU_012386-tr	Sp-Pacsin2	protein kinase C and casein kinase substrate in neurons 2
cluster123	26	Protein sevenless	GO:0008595; anterior/posterior axis specification, embryo; GO:0005887; C:integral component of plasma membrane; IDA:FlyBase; GO:0005886; C:plasma membrane; IDA:FlyBase; GO:0005524; F:ATP binding; IEA:UniProtKB-KW; GO:0004713; F:protein tyrosine kinase activity; IDA:FlyBase; GO:0004714; F:transmembrane receptor protein tyrosine kinase activity; IDA:FlyBase; GO:0008595; P:anterior/posterior axis sp…	SPU_027145-tr	Sp-Eph	Eph receptor tyrosine kinase
cluster137	25	Nucleolar protein 58	GO:0006810;P: transport; GO:0055085;P:transmembrane transport; GO:0016021; C:integral component of membrane; GO:0005524;F:ATP binding	SPU_006457-tr	Sp-Abcc10	ABC_membrane superfamily
cluster206	21	Protein flightless-1	GO:0003779; F:actin binding; ISS:FlyBase; GO:0007527; P:adult somatic muscle development; IMP:FlyBase; GO:0007629; P:flight behavior; IMP:FlyBase; GO:0010004; P:gastrulation involving germ band extension; IMP:FlyBase; GO:0030239; P:myofibril assembly; IMP:FlyBase	SPU_007395-tr	Sp-Lrch	CH superfamily
cluster220	20	Uncharacterized protein	GO:0042813; F:Wnt-activated receptor activity; IEA:InterPro; GO:0007275; P:multicellular organismal development; IEA:UniProtKB-KW; GO:0016055; P:Wnt signaling pathway;GO:0016021; C:integral component of membrane; IEA:UniProtKB-KW; ; IEA:UniProtKB-KW	SPU_008022-tr	Sp-Fzd	Frizzled
cluster222	20	Protein lin-28	GO:0005737; C:cytoplasm; IDA:UniProtKB; GO:0003677; F:DNA binding; IEA:InterPro; GO:0070883; F:pre-miRNA binding; IPI:WormBase; GO:0008270; F:zinc ion binding; IEA:InterPro; GO:0001708; P:cell fate specification; IMP:UniProtKB; GO:0007549; P:dosage compensation; IGI:WormBase; GO:0007275; P:multicellular organismal development; IEA:UniProtKB-KW; GO:0031054; P:pre-miRNA processing; IDA:WormBase; GO…	SPU_027195-tr	NA	NA
cluster230	19	Uncharacterized protein	GO:0042813; F:Wnt-activated receptor activity; IEA:InterPro; GO:0060070; P:canonical Wnt signaling pathway; IEA:InterPro; GO:0007275; P:multicellular organismal development; IEA:UniProtKB-KW	SPU_004062-tr	Sp-Sfrp	secreted Frizzled related
cluster229	19	Uncharacterized protein	GO:0016021; C:integral component of membrane; IEA:InterPro; GO:0008146; F:sulfotransferase activity; IEA:InterPro; GO:0016051; P:carbohydrate biosynthetic process; IEA:InterPro	SPU_026924-tr	Sp-Chst11	sulfotransfer_2 superfamily
cluster246	19	Uncharacterized protein	GO:0005509; F:calcium ion binding; IEA:InterPro; GO:0005097; F:Rab GTPase activator activity; IEA:InterPro	SPU_008041-tr	Sp-Tbc1d9	TBC superfamily
cluster256	19	Uncharacterized protein	GO:0035556; P:intracellular signal transduction; IEA:InterPro; GO:0016055; P:Wnt signaling pathway; IEA:InterPro	SPU_025646-tr	Sp-Dsh	Dishevelled family
cluster278	18	Uncharacterized protein	GO:0016021; C:integral component of membrane; IEA:UniProtKB-KW; GO:0005272; F:sodium channel activity; IEA:UniProtKB-KW	SPU_015310-tr	Sp-AsicL	ASC
cluster279	18	Uncharacterized protein	GO:0016020; C:membrane; IEA:InterPro; GO:0016798; F:hydrolase activity, acting on glycosyl bonds; IEA:InterPro; GO:0005975; P:carbohydrate metabolic process; IEA:InterPro	SPU_004078-tr	Sp-Hpse	Glyco_hydro_79n superfamily
cluster283	18	Uncharacterized protein	GO:0016021; C:integral component of membrane; IEA:InterPro; GO:0008158; F:hedgehog receptor activity; IEA:InterPro	SPU_024273-tr	Sp-Ptchd3L1	Sterol-sensing, Patched
cluster300	18	Protein glp-1	GO:0005737; C:cytoplasm; IDA:WormBase; GO:0012505; C:endomembrane system; IDA:WormBase; GO:0016021; C:integral component of membrane; IEA:UniProtKB-KW; GO:0016328; C:lateral plasma membrane; IDA:WormBase; GO:0005886; C:plasma membrane; IDA:WormBase; GO:0005509; F:calcium ion binding; IEA:InterPro; GO:0001708; P:cell fate specification; IGI:WormBase; GO:0009880; P:embryonic pattern specification; …	SPU_028149-tr	Sp-Tkyr	tankyrase
cluster348	17	Protein screw	GO:0005160; F:transforming growth factor beta receptor binding; TAS:FlyBase; GO:0007378; P:amnioserosa formation; NAS:FlyBase; GO:0030509; P:BMP signaling pathway; NAS:FlyBase; GO:0001708; P:cell fate specification; NAS:FlyBase; GO:0007502; P:digestive tract mesoderm development; IMP:FlyBase; GO:0009953; P:dorsal/ventral pattern formation; IMP:FlyBase; GO:0008406; P:gonad development; IMP:FlyBase…	SPU_021726-tr	Sp-Admp	TGF-beta propeptide
cluster402	16	ATP-dependent RNA helicase Ddx1	GO:0003712; F:transcription cofactor activity; ISS:UniProtKB; GO:0006200; P:ATP catabolic process; ISS:GOC; GO:0032508; P:DNA duplex unwinding; ISS:UniProtKB; GO:0006302; P:double-strand break repair; ISS:UniProtKB; GO:0001700; P:embryonic development via the syncytial blastoderm;	SPU_025682-tr	Sp-Rspry1L	ring finger and SPRY domain containing 1 like
cluster425	15	Papilin	GO:0005604; C:basement membrane; IDA:UniProtKB; GO:0005201; F:extracellular matrix structural constituent; IMP:UniProtKB; GO:0004222; F:metalloendopeptidase activity; IEA:InterPro; GO:0004867; F:serine-type endopeptidase inhibitor activity; IEA:UniProtKB-KW; GO:0008270; F:zinc ion binding; IEA:InterPro; GO:0030198; P:extracellular matrix organization; IMP:UniProtKB; GO:0007275; P:multicellular or…	SPU_022633-tr	Sp-Agrin	Agrin
cluster443	14	Bone morphogenetic protein 1 homolog	GO:0005509; F:calcium ion binding; IEA:InterPro; GO:0004222; F:metalloendopeptidase activity; IEA:InterPro; GO:0008270; F:zinc ion binding; IEA:InterPro; GO:0007275; P:multicellular organismal development; IEA:UniProtKB	SPU_012374-tr	Sp-Scube	signal peptide,CUB domain,EGF-like/CEGP
cluster501	14	Uncharacterized protein	GO:0005622; C:intracellular; IEA:InterPro; GO:0016020; C:membrane; IEA:InterPro; GO:0004872; F:receptor activity; IEA:InterPro; GO:0007275; P:multicellular organismal development; IEA:InterPro; GO:0007165; P:signal transduction; IEA:InterPro	SPU_020909-tr	Sp-Plxnb1_	IPT superfamily, plexin_cytopl superfamily
cluster502	14	Uncharacterized protein	GO:0016787; F:hydrolase activity; IEA:UniProtKB-KW; GO:0006629; P:lipid metabolic process; IEA:InterPro	SPU_022361-tr	Sp-Dagla	lipase_3 superfamily
cluster657	13	LIM domain-containing protein unc-97	GO:0005912; C:adherens junction; IDA:WormBase; GO:0031430; C:M band; IDA:WormBase; GO:0005634; C:nucleus; IDA:WormBase; GO:0055120; C:striated muscle dense body; IDA:WormBase; GO:0017022; F:myosin binding; IPI:UniProtKB; GO:0008270; F:zinc ion binding; IEA:InterPro; GO:0045216; P:cell-cell junction organization; IMP:WormBase; GO:0007517; P:muscle organ development; IMP:WormBase; GO:0050954; P:sen…	SPU_008331-tr	Sp-Paxillin	Paxillin
cluster666	13	Serine/threonine-protein kinase PAK mbt	GO:0045792; P:negative regulation of cell size; IMP:FlyBase; GO:0018105; P:peptidyl-serine phosphorylation; IDA:FlyBase; GO:0045315; P:positive regulation of compound eye photoreceptor development; IMP:UniProtKB; GO:0006468; P:protein phosphorylation; IMP:UniProtKB; GO:2000047; P:regulation of cell-cell adhesion mediated by cadherin; IMP:FlyBase; GO:0023014; P:signal transduction by phosphorylati…	SPU_000514-tr	Sp-Ksr1	kinase suppressor of Ras
cluster877	11	Uncharacterized protein	GO:0005634; C:nucleus; IEA:UniProtKB-SubCell; GO:0003677; F:DNA binding; IEA:UniProtKB-KW; GO:0046872; F:metal ion binding; IEA:UniProtKB-KW; GO:0007275; P:multicellular organismal development; IEA:UniProtKB-KW; GO:0006355; P:regulation of transcription, DNA-templated; IEA:UniProtKB-KW; GO:0006351; P:transcription, DNA-templated; IEA:UniProtKB-KW	SPU_004702-tr	Sp-Ebf	COE
cluster958	11	Probable splicing factor, arginine/serine-rich 6	GO:0005634; C:nucleus; IDA:UniProtKB; GO:0000166; F:nucleotide binding; IEA:InterPro; GO:0003723; F:RNA binding; NAS:UniProtKB; GO:0030154; P:cell differentiation; IEA:UniProtKB-KW; GO:0008406; P:gonad development; IGI:UniProtKB; GO:0000398; P:mRNA splicing, via spliceosome; ISS:WormBase; GO:0007275; P:multicellular organismal development	SPU_006801-tr	Sp-Rhogap21	RhoGAP
cluster971	11	Titin	GO:0008307; F:structural constituent of muscle; IMP:UniProtKB; GO:0040011; P:locomotion; IMP:UniProtKB; GO:0007498; P:mesoderm development; IEP:FlyBase; GO:0007076; P:mitotic chromosome condensation; IMP:UniProtKB; GO:0016203; P:muscle attachment; IMP:UniProtKB; GO:0007517; P:muscle organ development; TAS:FlyBase; GO:0007520; P:myoblast fusion; IMP:UniProtKB; GO:0035206; P:regulation of hemocyte …	SPU_008663-tr	Sp-RoboL1	Robo receptor
cluster1077	10	Cyclin-dependent kinase 5 homolog	GO:0005737; C:cytoplasm; IDA:dictyBase; GO:0005622; C:intracellular; IDA:dictyBase; GO:0005654; C:nucleoplasm; IDA:dictyBase; GO:0005634; C:nucleus; IDA:dictyBase; GO:0005524; F:ATP binding; IEA:UniProtKB-KW; GO:0005516; F:calmodulin binding; IPI:dictyBase; GO:0004693; F:cyclin-dependent protein serine/threonine kinase activity; IDA:dictyBase; GO:0031152; P:aggregation involved in sorocarp develo…	SPU_028478-tr	Sp-Jnk	MAPK
cluster1165	10	Uncharacterized protein	GO:0016021; C:integral component of membrane; IEA:UniProtKB-KW; GO:0042813; F:Wnt-activated receptor activity; IEA:InterPro; GO:0007275; P:multicellular organismal development; IEA:UniProtKB-KW; GO:0016055; P:Wnt signaling pathway; IEA:UniProtKB-KW	SPU_023014-tr	Sp-Fzd9/10	Frizzled
cluster1174	10	Nucleolar complex protein 2 homolog	GO:0005634; C:nucleus; IEA:UniProtKB-KW; GO:0030154; P:cell differentiation; IEA:UniProtKB-KW; GO:0007506; P:gonadal mesoderm development; IEA:UniProtKB-KW	SPU_006446-tr	Sp-Rbm28	RNA binding motif protein 28
cluster1359	9	Uncharacterized protein	GO:0016021; C:integral component of membrane; IEA:UniProtKB-KW; GO:0004888; F:transmembrane signaling receptor activity; IEA:InterPro; GO:0007275; P:multicellular organismal development; IEA:UniProtKB-KW; GO:0016055; P:Wnt signaling pathway	SPU_022916-tr	Sp-Fzd5/8	Frizzled
cluster1395	9	Uncharacterized protein	GO:0016021; C:integral component of membrane; IEA:UniProtKB-KW; GO:0005622; C:intracellular; IEA:InterPro; GO:0004872; F:receptor activity; IEA:InterPro; GO:0007275; P:multicellular organismal development	SPU_009600-tr	Sp-PlexA2_1	plexin family
cluster1478	9	Serine/threonine-protein kinase cst-1	GO:0005524; F:ATP binding; IEA:UniProtKB-KW; GO:0004674; F:protein serine/threonine kinase activity; ISS:UniProtKB; GO:0008340; P:determination of adult lifespan; ISS:UniProtKB; GO:0048747; P:muscle fiber development	SPU_014659-tr	Sp-Nek11	NIMA related kinase
cluster1491	9	Protein lap4	GO:0016327; C:apicolateral plasma membrane; IDA:FlyBase; GO:0016323; C:basolateral plasma membrane; IDA:FlyBase; GO:0005576; C:extracellular region; IDA:UniProtKB; GO:0045169; C:fusome; IDA:FlyBase; GO:0016328; C:lateral plasma membrane; IDA:FlyBase; GO:0031594; C:neuromuscular junction; IDA:FlyBase; GO:0005918; C:septate junction; IDA:FlyBase; GO:0005923; C:tight junction; IEA:UniProtKB-KW; GO:0…	SPU_027064-tr	Sp-Apba1	H-like superfamily, PDZ superfamily
cluster1492	9	Nuclear hormone receptor FTZ-F1	GO:0007552; P:metamorphosis; IMP:FlyBase; GO:0016319; P:mushroom body development; IMP:FlyBase; GO:0042048; P:olfactory behavior; IMP:FlyBase; GO:0007365; P:periodic partitioning; IMP:FlyBase; GO:0045944; P:positive regulation of transcription from RNA polymerase II promoter; IMP:FlyBase; GO:0035073; P:pupariation; IMP:FlyBase; GO:0035074; P:pupation; IMP:FlyBase; GO:0040034; P:regulation of deve…	SPU_019332-tr	Sp-Ppar1	nuclear hormone receptor
cluster1499	9	Homeotic protein ocelliless	GO:0007628; P:adult walking behavior; TAS:FlyBase; GO:0035288; P:anterior head segmentation; TAS:FlyBase; GO:0007355; P:anterior region determination; TAS:FlyBase; GO:0007420; P:brain development; IMP:FlyBase; GO:0035284; P:brain segmentation; IMP:FlyBase; GO:0007417; P:central nervous system development; IMP:UniProtKB; GO:0001745; P:compound eye morphogenesis; IMP:UniProtKB; GO:0042051; P:compou…	SPU_006787-tr	Sp-Pax6	homeobox-PRD
cluster1512	9	NF-kappa-B inhibitor cactus	GO:0005737; C:cytoplasm; ISS:UniProtKB; GO:0046843; P:dorsal appendage formation; ISS:UniProtKB; GO:0007275; P:multicellular organismal development; IEA:UniProtKB-KW	SPU_017113-tr	Sp-Unc44	ankyrin superfamily
cluster1828	8	Congested-like trachea protein	GO:0016021; C:integral component of membrane; ISM:FlyBase; GO:0005743; C:mitochondrial inner membrane; IEA:UniProtKB-KW; GO:0003382; P:epithelial cell morphogenesis	SPU_019258-tr	Sp-Slc25a14	Solute carrier family 25 (mitochondrial carrier, brain)
cluster1858	8	DNA-binding protein Ewg	GO:0005634; C:nucleus; IDA:UniProtKB; GO:0003677; F:DNA binding; NAS:UniProtKB; GO:0007417; P:central nervous system development; IMP:UniProtKB; GO:0007560; P:imaginal disc morphogenesis; IMP:UniProtKB; GO:0007517; P:muscle organ development;	SPU_017725-tr	Sp-P3a2	Nrf1
cluster3352	6	Semaphorin-2A	GO:0005576; C:extracellular region; IEA:UniProtKB-KW; GO:0016020; C:membrane; IEA:InterPro; GO:0004872; F:receptor activity; IEA:InterPro; GO:0007275; P:multicellular organismal development	SPU_010331-tr	Sp-Sema	Sema superfamily
cluster3379	6	Protein scalloped	GO:0005634; C:nucleus; IEA:UniProtKB-KW; GO:0003677; F:DNA binding; IEA:UniProtKB-KW; GO:0046872; F:metal ion binding; IEA:UniProtKB-KW; GO:0003700; F:sequence-specific DNA binding transcription factor activity; IEA:InterPro; GO:0007275; P:multicellular organismal development	SPU_021210-tr	Sp-Tead	TEA/ATTS domain
cluster3494	6	Ras guanine nucleotide exchange factor R	GO:0005622; C:intracellular; IEA:InterPro; GO:0005088; F:Ras guanyl-nucleotide exchange factor activity; IDA:dictyBase; GO:0032320; P:positive regulation of Ras GTPase activity; IDA:GOC; GO:0007265; P:Ras protein signal transduction	SPU_000094-tr	Sp-Hypp_293
cluster3586	6	Tubulin beta-1 chain	GO:0005737; C:cytoplasm; IEA:UniProtKB-KW; GO:0005874; C:microtubule; IEA:UniProtKB-KW; GO:0005525; F:GTP binding; IEA:UniProtKB-KW; GO:0003924; F:GTPase activity; IEA:InterPro; GO:0005200; F:structural constituent of cytoskeleton; IEA:InterPro; GO:0007017; P:microtubule-based process; IEA:InterPro; GO:0051258; P:protein polymerization	SPU_000062-tr	Sp-Btub3	tubulin
cluster3813	5	Probable serine/threonine-protein kinase dyrk2	GO:0005737; C:cytoplasm; ISS:dictyBase; GO:0005524; F:ATP binding; IEA:UniProtKB-KW; GO:0004674; F:protein serine/threonine kinase activity; IEA:UniProtKB-KW; GO:0004712; F:protein serine/threonine/tyrosine kinase activity; IEA:UniProtKB-EC; GO:0006468; P:protein phosphorylation	SPU_024930-tr	Sp-Msk	miogen and stress activated kinase
cluster4602	5	Protein krasavietz	GO:0030424; C:axon; IDA:FlyBase; GO:0044295; C:axonal growth cone; IDA:FlyBase; GO:0005737; C:cytoplasm; IDA:FlyBase; GO:0030175; C:filopodium; IDA:FlyBase; GO:0043025; C:neuronal cell body	SPU_015443-tr	Sp-Eif2Be	GDP-GTP exchange factor
cluster4896	5	Homeobox protein cut-like ceh-44	GO:0005634; C:nucleus; IEA:UniProtKB-KW; GO:0043565; F:sequence-specific DNA binding; IEA:InterPro; GO:0006355; P:regulation of transcription, DNA-templated	SPU_012838-tr	Sp-Creb3L1	basic zipper
cluster4913	5	Transcriptional regulator ATRX homolog	GO:0005634; C:nucleus; IEA:UniProtKB-KW; GO:0005524; F:ATP binding; IEA:UniProtKB-KW; GO:0003677; F:DNA binding; IEA:UniProtKB-KW; GO:0004386; F:helicase activity; IEA:UniProtKB-KW; GO:0006281; P:DNA repair; IEA:UniProtKB-KW; GO:0009792; P:embryo development ending in birth or egg hatching; IMP:WormBase; GO:0008406; P:gonad development; IMP:WormBase; GO:0040035; P:hermaphrodite genitalia developm…	SPU_021919-tr	Sp-Sea/Ccp	SEA

## Sheet: Table_S5
Supplementary Table 5. Unique protein clusters in the gastrula transcriptome of Mesocentrotus franciscanus
ID	Number of proteins	Swiss-Prot Hit	GO Annotation
cluster157	20	RNA-directed DNA polymerase from mobile element jockey	GO:0003964; F:RNA-directed DNA polymerase activity; IEA:UniProtKB-KW
cluster603	12	Retrovirus-related Pol polyprotein from type-1 retrotransposable element R2	GO:0004519; F:endonuclease activity; IEA:UniProtKB-KW; GO:0003964; F:RNA-directed DNA polymerase activity; IEA:UniProtKB-KW
cluster627	11	Probable basic-leucine zipper transcription factor N	GO:0031410; C:cytoplasmic vesicle; IDA:dictyBase; GO:0005634; C:nucleus; IEA:UniProtKB-KW; GO:0043565; F:sequence-specific DNA binding; IEA:InterPro; GO:0003700; F:sequence-specific DNA binding transcription factor activity; IEA:InterPro; GO:0008285; P:negative regulation of cell proliferation; IMP:dictyBase; GO:0006351; P:transcription, DNA-templated; IEA:UniProtKB-KW
cluster628	11	PH domain-containing protein DDB_G0275795	N/A
cluster633	11	Ras-related protein Rab-7A	GO:0005764; C:lysosome; IDA:dictyBase; GO:0045335; C:phagocytic vesicle; IDA:dictyBase; GO:0005886; C:plasma membrane; IEA:UniProtKB-KW; GO:0005525; F:GTP binding; IEA:UniProtKB-KW; GO:0006909; P:phagocytosis; IMP:dictyBase; GO:0015031; P:protein transport; IEA:InterPro; GO:0007264; P:small GTPase mediated signal transduction; IEA:InterPro
cluster682	11	Cytochrome P450 6k1	GO:0005783; C:endoplasmic reticulum; IEA:UniProtKB-KW; GO:0016020; C:membrane; IEA:UniProtKB-KW; GO:0020037; F:heme binding; IEA:InterPro; GO:0005506; F:iron ion binding; IEA:InterPro; GO:0004497; F:monooxygenase activity; IEA:UniProtKB-KW; GO:0016705; F:oxidoreductase activity, acting on paired donors, with incorporation or reduction of molecular oxygen; IEA:InterPro
cluster879	10	Bromodomain-containing protein DDB_G0280777	N/A
cluster889	10	ATP-binding cassette sub-family C member Sur	GO:0016021; C:integral component of membrane; IEA:UniProtKB-KW; GO:0005524; F:ATP binding; IEA:UniProtKB-KW; GO:0042626; F:ATPase activity, coupled to transmembrane movement of substances; IEA:InterPro; GO:0007507; P:heart development; NAS:FlyBase; GO:0001666; P:response to hypoxia; IMP:FlyBase
cluster1056	9	Uncharacterized protein DDB_G0288629	N/A
cluster1390	8	Protein scalloped	GO:0005634; C:nucleus; IEA:UniProtKB-KW; GO:0003677; F:DNA binding; IEA:UniProtKB-KW; GO:0046872; F:metal ion binding; IEA:UniProtKB-KW; GO:0003700; F:sequence-specific DNA binding transcription factor activity; IEA:InterPro; GO:0007275; P:multicellular organismal development; IEA:UniProtKB-KW; GO:0006351; P:transcription, DNA-templated; IEA:UniProtKB-KW
cluster1392	8	Protein scalloped	GO:0005634; C:nucleus; IEA:UniProtKB-KW; GO:0003677; F:DNA binding; IEA:UniProtKB-KW; GO:0046872; F:metal ion binding; IEA:UniProtKB-KW; GO:0003700; F:sequence-specific DNA binding transcription factor activity; IEA:InterPro; GO:0007275; P:multicellular organismal development; IEA:UniProtKB-KW; GO:0006351; P:transcription, DNA-templated; IEA:UniProtKB-KW
cluster1445	8	Mannose-1-phosphate guanyltransferase alpha	GO:0004475; F:mannose-1-phosphate guanylyltransferase activity; ISS:dictyBase; GO:0009298; P:GDP-mannose biosynthetic process; ISS:dictyBase
cluster1455	8	Nose resistant to fluoxetine protein 6	GO:0016021; C:integral component of membrane; IEA:UniProtKB-KW; GO:0008289; F:lipid binding; IEA:UniProtKB-KW; GO:0016747; F:transferase activity, transferring acyl groups other than amino-acyl groups; IEA:InterPro; GO:0006869; P:lipid transport; IEA:UniProtKB-KW; GO:0007275; P:multicellular organismal development; IEA:UniProtKB-KW
cluster1470	8	Protein sex-lethal	GO:0000166; F:nucleotide binding; IEA:InterPro; GO:0003723; F:RNA binding; IEA:UniProtKB-KW; GO:0030154; P:cell differentiation; IEA:UniProtKB-KW; GO:0006355; P:regulation of transcription, DNA-templated; IEA:UniProtKB-KW; GO:0007548; P:sex differentiation; IEA:UniProtKB-KW; GO:0006351; P:transcription, DNA-templated; IEA:UniProtKB-KW
cluster1481	8	Astacin-like metalloprotease toxin 4	GO:0005576; C:extracellular region; IEA:UniProtKB-KW; GO:0004222; F:metalloendopeptidase activity; IEA:InterPro; GO:0008270; F:zinc ion binding; IEA:InterPro
cluster1483	8	Structural maintenance of chromosomes protein 6	GO:0005634; C:nucleus; ISS:dictyBase; GO:0030915; C:Smc5-Smc6 complex; ISS:dictyBase; GO:0005524; F:ATP binding; IEA:UniProtKB-KW; GO:0046982; F:protein heterodimerization activity; ISS:dictyBase; GO:0006281; P:DNA repair; ISS:dictyBase; GO:0000724; P:double-strand break repair via homologous recombination; IEA:InterPro
cluster1545	7	Tyrosine-protein phosphatase 1	GO:0004725; F:protein tyrosine phosphatase activity; IEA:UniProtKB-EC
cluster1555	7	DDRGK domain-containing protein 1	N/A
cluster1755	7	RNA-directed DNA polymerase from mobile element jockey	GO:0003964; F:RNA-directed DNA polymerase activity; IEA:UniProtKB-KW
cluster1831	7	Trans-L-3-hydroxyproline dehydratase	GO:0016836; F:hydro-lyase activity; IDA:UniProtKB; GO:0050346; F:trans-L-3-hydroxyproline dehydratase activity; IEA:UniProtKB-EC; GO:0008152; P:metabolic process; IDA:UniProtKB
cluster1896	6	Zinc finger E-box-binding homeobox protein zag-1	GO:0005634; C:nucleus; IDA:WormBase; GO:0046872; F:metal ion binding; IEA:UniProtKB-KW; GO:0043565; F:sequence-specific DNA binding; IEA:InterPro; GO:0007411; P:axon guidance; IMP:WormBase; GO:0000122; P:negative regulation of transcription from RNA polymerase II promoter; ISS:WormBase; GO:0045773; P:positive regulation of axon extension; IMP:WormBase; GO:0006351; P:transcription, DNA-templated; …
cluster1989	6	RapA guanosine triphosphatase-activating protein B	GO:0005096; F:GTPase activator activity; IEA:UniProtKB-KW; GO:0051056; P:regulation of small GTPase mediated signal transduction; IEA:InterPro
cluster2386	6	GDP-fucose protein O-fucosyltransferase 1	GO:0005783; C:endoplasmic reticulum; ISS:WormBase; GO:0008417; F:fucosyltransferase activity; ISS:UniProtKB; GO:0046922; F:peptide-O-fucosyltransferase activity; IDA:WormBase; GO:0006004; P:fucose metabolic process; IEA:UniProtKB-KW; GO:0007219; P:Notch signaling pathway; IEA:UniProtKB-KW; GO:0036066; P:protein O-linked fucosylation; IDA:WormBase; GO:0006493; P:protein O-linked glycosylation; ISS…
cluster2415	6	Leucine-rich repeat protein soc-2 homolog	GO:0000164; C:protein phosphatase type 1 complex; IEA:InterPro; GO:0046579; P:positive regulation of Ras protein signal transduction; IEA:InterPro
cluster2419	6	Ribosomal RNA-processing protein 7 homolog	N/A
cluster2427	6	Protein tssc1 homolog	GO:0045335; C:phagocytic vesicle; IDA:dictyBase
cluster2500	6	26S proteasome non-ATPase regulatory subunit 2	GO:0005634; C:nucleus; ISS:dictyBase; GO:0005838; C:proteasome regulatory particle; ISS:dictyBase; GO:0004175; F:endopeptidase activity; ISS:dictyBase; GO:0030234; F:enzyme regulator activity; IEA:InterPro; GO:0006972; P:hyperosmotic response; IEP:dictyBase; GO:0042176; P:regulation of protein catabolic process; IEA:InterPro; GO:0006511; P:ubiquitin-dependent protein catabolic process; ISS:dictyB…
cluster2514	6	Vitellogenin-1	GO:0005576; C:extracellular region; IEA:UniProtKB-KW; GO:0005319; F:lipid transporter activity; IEA:InterPro; GO:0045735; F:nutrient reservoir activity; IEA:UniProtKB-KW
cluster2523	6	SUN domain-containing protein 2	GO:0005737; C:cytoplasm; IDA:dictyBase; GO:0016021; C:integral component of membrane; IEA:UniProtKB-KW; GO:0005634; C:nucleus; IDA:dictyBase; GO:0005773; C:vacuole; IDA:dictyBase; GO:0031154; P:culmination involved in sorocarp development; IMP:dictyBase; GO:0000281; P:mitotic cytokinesis; IMP:dictyBase
cluster2536	6	Homeobox protein prospero	GO:0045179; C:apical cortex; IDA:FlyBase; GO:0045180; C:basal cortex; IDA:FlyBase; GO:0045178; C:basal part of cell; NAS:FlyBase; GO:0005938; C:cell cortex; IDA:FlyBase; GO:0005875; C:microtubule associated complex; IDA:FlyBase; GO:0005634; C:nucleus; IDA:UniProtKB; GO:0005886; C:plasma membrane; IDA:FlyBase; GO:0003677; F:DNA binding; IDA:FlyBase; GO:0001078; F:RNA polymerase II core promoter pr…
cluster2739	5	Uncharacterized protein DDB_G0288629	N/A
cluster2744	5	Leucine-rich repeat-containing protein egg-6	GO:0016021; C:integral component of membrane; IEA:UniProtKB-KW; GO:0005886; C:plasma membrane; IEA:UniProtKB-KW
cluster2755	5	Dynein heavy chain-like protein PF11_0240 {ECO:0000250|UniProtKB:Q14204, ECO:0000303|PubMed:17653272}	GO:0005737; C:cytoplasm; IEA:UniProtKB-KW; GO:0030286; C:dynein complex; ISS:GeneDB_Pfalciparum; GO:0005874; C:microtubule; IEA:UniProtKB-KW; GO:0005875; C:microtubule associated complex; ISS:UniProtKB; GO:0005524; F:ATP binding; IEA:UniProtKB-KW; GO:0016887; F:ATPase activity; IEA:InterPro; GO:0003777; F:microtubule motor activity; ISS:UniProtKB; GO:0003774; F:motor activity; ISS:GeneDB_Pfalcipa…
cluster3263	5	Frizzled	GO:0016021; C:integral component of membrane; NAS:UniProtKB; GO:0005886; C:plasma membrane; IEA:UniProtKB-KW; GO:0004930; F:G-protein coupled receptor activity; IEA:UniProtKB-KW; GO:0042813; F:Wnt-activated receptor activity; IEA:InterPro; GO:0060070; P:canonical Wnt signaling pathway; IEA:InterPro; GO:0007163; P:establishment or maintenance of cell polarity; IMP:UniProtKB; GO:0007275; P:multicel…
cluster3274	5	Caspase	GO:0005737; C:cytoplasm; IBA:RefGenome; GO:0004197; F:cysteine-type endopeptidase activity; IDA:FlyBase; GO:0006915; P:apoptotic process; TAS:FlyBase; GO:0010623; P:developmental programmed cell death; IMP:FlyBase; GO:0016322; P:neuron remodeling; IMP:FlyBase; GO:0045476; P:nurse cell apoptotic process; IGI:FlyBase; GO:0046672; P:positive regulation of compound eye retinal cell programmed cell de…
cluster3292	5	Leishmanolysin	GO:0031225; C:anchored component of membrane; IEA:UniProtKB-KW; GO:0005886; C:plasma membrane; IEA:UniProtKB-KW; GO:0046872; F:metal ion binding; IEA:UniProtKB-KW; GO:0004222; F:metalloendopeptidase activity; IEA:InterPro; GO:0007155; P:cell adhesion; IEA:UniProtKB-KW
cluster3299	5	DNA-(apurinic or apyrimidinic site) lyase	GO:0005634; C:nucleus; IBA:RefGenome; GO:0003677; F:DNA binding; IEA:InterPro; GO:0003906; F:DNA-(apurinic or apyrimidinic site) lyase activity; IBA:RefGenome; GO:0008311; F:double-stranded DNA 3'-5' exodeoxyribonuclease activity; IBA:RefGenome; GO:0016889; F:endodeoxyribonuclease activity, producing 3'-phosphomonoesters; TAS:dictyBase; GO:0046872; F:metal ion binding; IEA:UniProtKB-KW; GO:000628…
cluster3353	5	Bromodomain-containing protein DDB_G0271118	N/A
cluster3363	5	Uncharacterized protein DDB_G0285291	N/A
cluster3365	5	Probable glycerol kinase	GO:0005524; F:ATP binding; IEA:UniProtKB-KW; GO:0004370; F:glycerol kinase activity; IEA:UniProtKB-EC; GO:0019563; P:glycerol catabolic process; IEA:UniProtKB-UniPathway; GO:0006072; P:glycerol-3-phosphate metabolic process; IEA:InterPro
cluster3384	5	Aurora kinase	GO:0005813; C:centrosome; IDA:dictyBase; GO:0032133; C:chromosome passenger complex; IDA:dictyBase; GO:0000775; C:chromosome, centromeric region; IEA:UniProtKB-KW; GO:0032154; C:cleavage furrow; IDA:dictyBase; GO:0005737; C:cytoplasm; IDA:dictyBase; GO:0051233; C:spindle midzone; IDA:dictyBase; GO:0000922; C:spindle pole; IDA:dictyBase; GO:0005524; F:ATP binding; IEA:UniProtKB-KW; GO:0004672; F:p…
cluster3471	5	Transcriptional regulator ATRX homolog	GO:0005634; C:nucleus; IEA:UniProtKB-KW; GO:0005524; F:ATP binding; IEA:UniProtKB-KW; GO:0003677; F:DNA binding; IEA:UniProtKB-KW; GO:0004386; F:helicase activity; IEA:UniProtKB-KW; GO:0006281; P:DNA repair; IEA:UniProtKB-KW; GO:0009792; P:embryo development ending in birth or egg hatching; IMP:WormBase; GO:0008406; P:gonad development; IMP:WormBase; GO:0040035; P:hermaphrodite genitalia developm…
cluster3489	5	Leishmanolysin	GO:0031225; C:anchored component of membrane; IEA:UniProtKB-KW; GO:0005886; C:plasma membrane; IEA:UniProtKB-KW; GO:0046872; F:metal ion binding; IEA:UniProtKB-KW; GO:0004222; F:metalloendopeptidase activity; IEA:InterPro; GO:0007155; P:cell adhesion; IEA:UniProtKB-KW
cluster3519	5	Retrovirus-related Pol polyprotein from transposon 17.6	GO:0004190; F:aspartic-type endopeptidase activity; IEA:UniProtKB-KW; GO:0004519; F:endonuclease activity; IEA:UniProtKB-KW; GO:0003676; F:nucleic acid binding; IEA:InterPro; GO:0003964; F:RNA-directed DNA polymerase activity; IEA:UniProtKB-KW; GO:0015074; P:DNA integration; IEA:InterPro
cluster3528	5	Casein kinase I	GO:0005524; F:ATP binding; IEA:UniProtKB-KW; GO:0004674; F:protein serine/threonine kinase activity; IEA:UniProtKB-KW
cluster3538	5	Putative leucine-rich repeat-containing protein DDB_G0290503	N/A
cluster3547	5	RNA-directed DNA polymerase from mobile element jockey	GO:0003964; F:RNA-directed DNA polymerase activity; IEA:UniProtKB-KW
cluster3555	5	Casein kinase I	GO:0005524; F:ATP binding; IEA:UniProtKB-KW; GO:0004674; F:protein serine/threonine kinase activity; IEA:UniProtKB-KW
cluster3690	4	RNA-directed DNA polymerase from mobile element jockey	GO:0003964; F:RNA-directed DNA polymerase activity; IEA:UniProtKB-KW
cluster3710	4	Enhancer of mRNA-decapping protein 4 homolog	GO:0000932; C:cytoplasmic mRNA processing body; IDA:UniProtKB; GO:0033962; P:cytoplasmic mRNA processing body assembly; IMP:FlyBase; GO:0050832; P:defense response to fungus; IMP:FlyBase; GO:0035195; P:gene silencing by miRNA; IGI:FlyBase; GO:0006402; P:mRNA catabolic process; IMP:UniProtKB; GO:0045451; P:pole plasm oskar mRNA localization; IMP:FlyBase
cluster3722	4	Fibropellin-2	GO:0005509; F:calcium ion binding; IEA:InterPro
cluster3828	4	Probable RNA-directed DNA polymerase from transposon BS	GO:0003964; F:RNA-directed DNA polymerase activity; IMP:UniProtKB; GO:0006278; P:RNA-dependent DNA replication; IMP:GOC; GO:0006313; P:transposition, DNA-mediated; IMP:UniProtKB
cluster3847	4	Putative U5 small nuclear ribonucleoprotein 200 kDa helicase	GO:0005681; C:spliceosomal complex; ISS:UniProtKB; GO:0005524; F:ATP binding; IEA:UniProtKB-KW; GO:0004386; F:helicase activity; IEA:UniProtKB-KW; GO:0003676; F:nucleic acid binding; IEA:InterPro; GO:0000398; P:mRNA splicing, via spliceosome; ISS:UniProtKB
cluster3851	4	Mediator of RNA polymerase II transcription subunit 13	GO:0016592; C:mediator complex; ISS:dictyBase; GO:0001104; F:RNA polymerase II transcription cofactor activity; IEA:InterPro; GO:0031152; P:aggregation involved in sorocarp development; IMP:dictyBase; GO:0006928; P:cellular component movement; IMP:dictyBase; GO:0006935; P:chemotaxis; IMP:dictyBase; GO:0010468; P:regulation of gene expression; IMP:dictyBase; GO:0006367; P:transcription initiation …
cluster3860	4	Probable protein phosphatase 2C F42G9.1	GO:0046872; F:metal ion binding; IEA:UniProtKB-KW; GO:0004722; F:protein serine/threonine phosphatase activity; IEA:InterPro; GO:0006470; P:protein dephosphorylation; IEA:InterPro
cluster3862	4	Putative glycerophosphocholine phosphodiesterase GPCPD1 homolog K10B3.6	GO:0008081; F:phosphoric diester hydrolase activity; IEA:InterPro; GO:2001070; F:starch binding; IEA:InterPro; GO:0006629; P:lipid metabolic process; IEA:InterPro
cluster3870	4	Golgin-84	GO:0005794; C:Golgi apparatus; ISS:UniProtKB; GO:0016021; C:integral component of membrane; IEA:UniProtKB-KW; GO:0042803; F:protein homodimerization activity; ISS:UniProtKB; GO:0007030; P:Golgi organization; ISS:UniProtKB; GO:0048193; P:Golgi vesicle transport; ISS:UniProtKB
cluster3916	4	Eukaryotic translation initiation factor 3 subunit A {ECO:0000255|HAMAP-Rule:MF_03000}	GO:0016282; C:eukaryotic 43S preinitiation complex; IEA:UniProtKB-HAMAP; GO:0033290; C:eukaryotic 48S preinitiation complex; IEA:UniProtKB-HAMAP; GO:0005852; C:eukaryotic translation initiation factor 3 complex; IEA:UniProtKB-HAMAP; GO:0003743; F:translation initiation factor activity; IEA:UniProtKB-HAMAP; GO:0001731; P:formation of translation preinitiation complex; IEA:UniProtKB-HAMAP; GO:00064…
cluster4843	4	Drebrin-like protein	GO:0031252; C:cell leading edge; IDA:dictyBase; GO:0042995; C:cell projection; IEA:UniProtKB-KW; GO:0030864; C:cortical actin cytoskeleton; IDA:dictyBase; GO:0097203; C:phagocytic cup lip; IDA:dictyBase; GO:0045335; C:phagocytic vesicle; IDA:dictyBase; GO:0003779; F:actin binding; ISS:dictyBase; GO:0051015; F:actin filament binding; IDA:dictyBase; GO:0032037; F:myosin I heavy chain binding; IPI:d…
cluster4849	4	Uncharacterized protein DDB_G0284459	N/A
cluster4870	4	Probable serine/threonine-protein kinase DDB_G0268876	GO:0005524; F:ATP binding; IEA:UniProtKB-KW; GO:0004674; F:protein serine/threonine kinase activity; IEA:UniProtKB-KW
cluster4888	4	Regulator of nonsense transcripts 1	GO:0005737; C:cytoplasm; IDA:WormBase; GO:0005634; C:nucleus; IDA:WormBase; GO:0005524; F:ATP binding; IEA:UniProtKB-KW; GO:0004004; F:ATP-dependent RNA helicase activity; ISS:WormBase; GO:0003677; F:DNA binding; IEA:InterPro; GO:0051721; F:protein phosphatase 2A binding; IPI:WormBase; GO:0003723; F:RNA binding; IEA:UniProtKB-KW; GO:0008270; F:zinc ion binding; IEA:InterPro; GO:0006200; P:ATP cat…
cluster4896	4	Glutactin	GO:0005604; C:basement membrane; IDA:FlyBase; GO:0008045; P:motor neuron axon guidance; IMP:FlyBase; GO:0016201; P:synaptic target inhibition; IMP:FlyBase
cluster4908	4	60S ribosomal protein L10a	GO:0015934; C:large ribosomal subunit; IEA:InterPro; GO:0003723; F:RNA binding; IEA:InterPro; GO:0003735; F:structural constituent of ribosome; IEA:InterPro; GO:0006412; P:translation; IEA:InterPro
cluster4940	4	Circumsporozoite protein	GO:0009986; C:cell surface; IEA:InterPro
cluster4942	4	Uncharacterized protein F44E2.6	GO:0046872; F:metal ion binding; IEA:UniProtKB-KW; GO:0033743; F:peptide-methionine (R)-S-oxide reductase activity; IEA:InterPro; GO:0030091; P:protein repair; IEA:InterPro; GO:0006979; P:response to oxidative stress; IEA:InterPro
cluster4973	4	Ctenidin-1 {ECO:0000303|PubMed:20369272}	GO:0005576; C:extracellular region; IDA:UniProtKB; GO:0050829; P:defense response to Gram-negative bacterium; IDA:UniProtKB; GO:0050830; P:defense response to Gram-positive bacterium; IDA:UniProtKB
cluster4980	4	Inosine-5'-monophosphate dehydrogenase {ECO:0000255|HAMAP-Rule:MF_03156}	GO:0005737; C:cytoplasm; IEA:UniProtKB-HAMAP; GO:0030554; F:adenyl nucleotide binding; IEA:InterPro; GO:0003938; F:IMP dehydrogenase activity; IEA:UniProtKB-HAMAP; GO:0046872; F:metal ion binding; IEA:UniProtKB-HAMAP; GO:0000166; F:nucleotide binding; IDA:UniProtKB; GO:0006177; P:GMP biosynthetic process; IEA:UniProtKB-HAMAP
cluster4988	4	Adenylosuccinate lyase	GO:0070626; F:(S)-2-(5-amino-1-(5-phospho-D-ribosyl)imidazole-4-carboxamido)succinate AMP-lyase (fumarate-forming) activity; IEA:UniProtKB-EC; GO:0004018; F:N6-(1,2-dicarboxyethyl)AMP AMP-lyase (fumarate-forming) activity; IEA:UniProtKB-EC; GO:0044208; P:'de novo' AMP biosynthetic process; IEA:UniProtKB-UniPathway; GO:0006189; P:'de novo' IMP biosynthetic process; IEA:UniProtKB-UniPathway
cluster4993	4	Fibropellin-2	GO:0005509; F:calcium ion binding; IEA:InterPro
cluster5008	4	Juvenile hormone epoxide hydrolase	GO:0005783; C:endoplasmic reticulum; IEA:UniProtKB-KW; GO:0016021; C:integral component of membrane; IEA:UniProtKB-KW; GO:0033961; F:cis-stilbene-oxide hydrolase activity; IEA:UniProtKB-EC; GO:0019439; P:aromatic compound catabolic process; IEA:UniProtKB-KW
cluster5010	4	Transformer-2 protein homolog	GO:0005634; C:nucleus; ISS:dictyBase; GO:0045335; C:phagocytic vesicle; IDA:dictyBase; GO:0000166; F:nucleotide binding; IEA:InterPro; GO:0003723; F:RNA binding; IEA:UniProtKB-KW; GO:0000398; P:mRNA splicing, via spliceosome; ISS:dictyBase
cluster5036	4	Protein ovo	GO:0005737; C:cytoplasm; IEA:UniProtKB-KW; GO:0005634; C:nucleus; IC:UniProtKB; GO:0003677; F:DNA binding; IDA:UniProtKB; GO:0046872; F:metal ion binding; IEA:UniProtKB-KW; GO:0043565; F:sequence-specific DNA binding; IDA:FlyBase; GO:0000981; F:sequence-specific DNA binding RNA polymerase II transcription factor activity; IBA:RefGenome; GO:0008343; P:adult feeding behavior; IMP:FlyBase; GO:004233…
cluster5042	4	Peptide methionine sulfoxide reductase	GO:0008113; F:peptide-methionine (S)-S-oxide reductase activity; IDA:FlyBase; GO:0048102; P:autophagic cell death; IEP:FlyBase; GO:0034599; P:cellular response to oxidative stress; IEP:FlyBase; GO:0008340; P:determination of adult lifespan; IMP:FlyBase; GO:0048812; P:neuron projection morphogenesis; IMP:FlyBase; GO:0030091; P:protein repair; IEA:InterPro; GO:0006979; P:response to oxidative stres…
cluster5043	4	Histone H3.v1	GO:0000786; C:nucleosome; IEA:InterPro; GO:0003677; F:DNA binding; IEA:InterPro
cluster5061	4	Juvenile hormone epoxide hydrolase	GO:0005783; C:endoplasmic reticulum; IEA:UniProtKB-KW; GO:0016021; C:integral component of membrane; IEA:UniProtKB-KW; GO:0033961; F:cis-stilbene-oxide hydrolase activity; IEA:UniProtKB-EC; GO:0019439; P:aromatic compound catabolic process; IEA:UniProtKB-KW
cluster5070	4	Histone H2A	GO:0000786; C:nucleosome; IEA:UniProtKB-KW; GO:0005634; C:nucleus; IEA:UniProtKB-KW; GO:0003677; F:DNA binding; IEA:UniProtKB-KW
cluster5083	4	Paramyosin	GO:0005737; C:cytoplasm; IEA:UniProtKB-KW; GO:0032982; C:myosin filament; IEA:UniProtKB-KW; GO:0003774; F:motor activity; IEA:InterPro
cluster5085	4	Probable splicing factor, arginine/serine-rich 6	GO:0005634; C:nucleus; IDA:UniProtKB; GO:0000166; F:nucleotide binding; IEA:InterPro; GO:0003723; F:RNA binding; NAS:UniProtKB; GO:0030154; P:cell differentiation; IEA:UniProtKB-KW; GO:0008406; P:gonad development; IGI:UniProtKB; GO:0000398; P:mRNA splicing, via spliceosome; ISS:WormBase; GO:0007275; P:multicellular organismal development; IGI:UniProtKB; GO:0031554; P:regulation of DNA-templated …
cluster5088	4	Calmodulin	GO:0005509; F:calcium ion binding; IEA:InterPro
cluster5091	4	MATH and LRR domain-containing protein PFE0570w	GO:0016021; C:integral component of membrane; IEA:UniProtKB-KW; GO:0009982; F:pseudouridine synthase activity; IEA:InterPro; GO:0003723; F:RNA binding; IEA:InterPro; GO:0001522; P:pseudouridine synthesis; IEA:InterPro
cluster5092	4	Glutamyl-tRNA(Gln) amidotransferase subunit A, mitochondrial {ECO:0000255|HAMAP-Rule:MF_03150}	GO:0030956; C:glutamyl-tRNA(Gln) amidotransferase complex; IEA:UniProtKB-HAMAP; GO:0005739; C:mitochondrion; IEA:UniProtKB-HAMAP; GO:0005524; F:ATP binding; IEA:UniProtKB-KW; GO:0050567; F:glutaminyl-tRNA synthase (glutamine-hydrolyzing) activity; IEA:UniProtKB-HAMAP; GO:0070681; P:glutaminyl-tRNAGln biosynthesis via transamidation; IEA:UniProtKB-HAMAP; GO:0032543; P:mitochondrial translation; IE…
cluster5112	4	Sodium-dependent nutrient amino acid transporter 1 {ECO:0000250|UniProtKB:Q9W4C5}	GO:0005887; C:integral component of plasma membrane; IC:UniProtKB; GO:0042943; F:D-amino acid transmembrane transporter activity; ISS:UniProtKB; GO:0005328; F:neurotransmitter:sodium symporter activity; IEA:InterPro; GO:0015175; F:neutral amino acid transmembrane transporter activity; ISS:UniProtKB; GO:0005283; F:sodium:amino acid symporter activity; ISS:UniProtKB; GO:0003333; P:amino acid transm…
cluster5117	4	3-hydroxyacyl-CoA dehydrogenase type-2	GO:0005829; C:cytosol; NAS:FlyBase; GO:0005811; C:lipid particle; IDA:FlyBase; GO:0005875; C:microtubule associated complex; IDA:FlyBase; GO:0005739; C:mitochondrion; ISS:UniProtKB; GO:0047015; F:3-hydroxy-2-methylbutyryl-CoA dehydrogenase activity; IEA:UniProtKB-EC; GO:0003857; F:3-hydroxyacyl-CoA dehydrogenase activity; IEA:UniProtKB-EC; GO:0047022; F:7-beta-hydroxysteroid dehydrogenase (NADP+)…
cluster5120	4	Structural maintenance of chromosomes protein 3 homolog	GO:0000785; C:chromatin; ISS:UniProtKB; GO:0008280; C:cohesin core heterodimer; IEA:InterPro; GO:0000228; C:nuclear chromosome; ISS:GeneDB_Pfalciparum; GO:0034990; C:nuclear mitotic cohesin complex; ISS:UniProtKB; GO:0003680; F:AT DNA binding; ISS:UniProtKB; GO:0005524; F:ATP binding; ISS:GeneDB_Pfalciparum; GO:0003682; F:chromatin binding; IEA:InterPro; GO:0051276; P:chromosome organization; ISS…
cluster5168	4	Neuroglian	GO:0030175; C:filopodium; IDA:FlyBase; GO:0016021; C:integral component of membrane; IEA:UniProtKB-KW; GO:0016328; C:lateral plasma membrane; TAS:FlyBase; GO:0005886; C:plasma membrane; IDA:UniProtKB; GO:0005919; C:pleated septate junction; IDA:FlyBase; GO:0005918; C:septate junction; IDA:FlyBase; GO:0005923; C:tight junction; IEA:UniProtKB-KW; GO:0005509; F:calcium ion binding; IDA:FlyBase; GO:0…
cluster5174	4	Juvenile hormone epoxide hydrolase	GO:0005783; C:endoplasmic reticulum; IEA:UniProtKB-KW; GO:0016021; C:integral component of membrane; IEA:UniProtKB-KW; GO:0033961; F:cis-stilbene-oxide hydrolase activity; IEA:UniProtKB-EC; GO:0019439; P:aromatic compound catabolic process; IEA:UniProtKB-KW
cluster5181	4	NADH dehydrogenase [ubiquinone] complex I, assembly factor 7 homolog	GO:0005739; C:mitochondrion; ISS:UniProtKB; GO:0032981; P:mitochondrial respiratory chain complex I assembly; ISS:UniProtKB
cluster5301	4	Regulator of nonsense transcripts 1	GO:0005737; C:cytoplasm; ISS:dictyBase; GO:0005524; F:ATP binding; IC:dictyBase; GO:0004004; F:ATP-dependent RNA helicase activity; ISS:dictyBase; GO:0003677; F:DNA binding; IEA:InterPro; GO:0003676; F:nucleic acid binding; ISS:dictyBase; GO:0008270; F:zinc ion binding; IEA:InterPro; GO:0006200; P:ATP catabolic process; ISS:GOC; GO:0000184; P:nuclear-transcribed mRNA catabolic process, nonsense-m…
cluster5304	4	Probable protein phosphatase 2C F42G9.1	GO:0046872; F:metal ion binding; IEA:UniProtKB-KW; GO:0004722; F:protein serine/threonine phosphatase activity; IEA:InterPro; GO:0006470; P:protein dephosphorylation; IEA:InterPro
cluster5308	4	Putative glycerophosphocholine phosphodiesterase GPCPD1 homolog K10B3.6	GO:0008081; F:phosphoric diester hydrolase activity; IEA:InterPro; GO:2001070; F:starch binding; IEA:InterPro; GO:0006629; P:lipid metabolic process; IEA:InterPro
cluster5326	4	Probable RNA-directed DNA polymerase from transposon X-element	GO:0003964; F:RNA-directed DNA polymerase activity; IMP:UniProtKB; GO:0006278; P:RNA-dependent DNA replication; IMP:GOC; GO:0006313; P:transposition, DNA-mediated; IMP:UniProtKB
cluster5329	4	Protein tilB	GO:0005737; C:cytoplasm; IDA:FlyBase; GO:0030425; C:dendrite; IDA:UniProtKB; GO:0031514; C:motile cilium; IDA:UniProtKB; GO:0035082; P:axoneme assembly; IMP:FlyBase; GO:0060285; P:cilium-dependent cell motility; IMP:UniProtKB; GO:0045433; P:male courtship behavior, veined wing generated song production; IMP:FlyBase; GO:0007605; P:sensory perception of sound; IMP:FlyBase; GO:0010378; P:temperature…
cluster5330	4	T-complex protein 1 subunit eta	GO:0005737; C:cytoplasm; IEA:UniProtKB-KW; GO:0005524; F:ATP binding; IEA:UniProtKB-KW; GO:0006457; P:protein folding; IEA:InterPro
cluster5352	4	Putative uncharacterized protein DDB_G0270496	GO:0005634; C:nucleus; IEA:InterPro
cluster5358	4	RNA-binding protein cabeza	GO:0071013; C:catalytic step 2 spliceosome; IDA:FlyBase; GO:0005654; C:nucleoplasm; IDA:FlyBase; GO:0005634; C:nucleus; IDA:FlyBase; GO:0003729; F:mRNA binding; ISS:FlyBase; GO:0000166; F:nucleotide binding; IEA:InterPro; GO:0008270; F:zinc ion binding; IEA:InterPro; GO:0008344; P:adult locomotory behavior; IMP:FlyBase; GO:0048749; P:compound eye development; IMP:FlyBase; GO:0008345; P:larval loc…
cluster5371	4	Probable gamma-butyrobetaine dioxygenase	GO:0008336; F:gamma-butyrobetaine dioxygenase activity; IEA:UniProtKB-EC; GO:0005506; F:iron ion binding; IEA:InterPro; GO:0045329; P:carnitine biosynthetic process; IEA:UniProtKB-UniPathway
cluster5410	4	Probable zinc transporter protein DDB_G0269332	GO:0016021; C:integral component of membrane; IEA:UniProtKB-KW; GO:0008324; F:cation transmembrane transporter activity; IEA:InterPro; GO:0046872; F:metal ion binding; IEA:UniProtKB-KW; GO:0006829; P:zinc ion transport; IEA:UniProtKB-KW
cluster5484	4	Scavenger receptor cysteine-rich domain superfamily protein {ECO:0000312|EMBL:BAK39578.1}	GO:0031410; C:cytoplasmic vesicle; IEA:UniProtKB-KW; GO:0016021; C:integral component of membrane; IEA:UniProtKB-KW; GO:0005044; F:scavenger receptor activity; IEA:InterPro; GO:0045087; P:innate immune response; IEA:UniProtKB-KW; GO:0006909; P:phagocytosis; IEA:UniProtKB-KW
cluster5518	4	Protein suppressor of forked	GO:0005848; C:mRNA cleavage stimulating factor complex; ISS:FlyBase; GO:0006379; P:mRNA cleavage; ISS:FlyBase
cluster5528	4	Mediator of RNA polymerase II transcription subunit 13	GO:0016592; C:mediator complex; ISS:dictyBase; GO:0001104; F:RNA polymerase II transcription cofactor activity; IEA:InterPro; GO:0031152; P:aggregation involved in sorocarp development; IMP:dictyBase; GO:0006928; P:cellular component movement; IMP:dictyBase; GO:0006935; P:chemotaxis; IMP:dictyBase; GO:0010468; P:regulation of gene expression; IMP:dictyBase; GO:0006367; P:transcription initiation …
cluster5891	3	Probable cytochrome P450 4ac2	GO:0005783; C:endoplasmic reticulum; IEA:UniProtKB-KW; GO:0016020; C:membrane; IEA:UniProtKB-KW; GO:0020037; F:heme binding; IEA:InterPro; GO:0005506; F:iron ion binding; IEA:InterPro; GO:0004497; F:monooxygenase activity; IEA:UniProtKB-KW; GO:0016705; F:oxidoreductase activity, acting on paired donors, with incorporation or reduction of molecular oxygen; IEA:InterPro
cluster5896	3	Uncharacterized protein DDB_G0280205	N/A
cluster5927	3	Uncharacterized protein PFB0765w	N/A
cluster5937	3	NADH dehydrogenase [ubiquinone] complex I, assembly factor 7	GO:0005739; C:mitochondrion; IDA:dictyBase; GO:0046034; P:ATP metabolic process; IMP:dictyBase; GO:0031154; P:culmination involved in sorocarp development; IMP:dictyBase; GO:0006536; P:glutamate metabolic process; IMP:dictyBase; GO:0005977; P:glycogen metabolic process; IMP:dictyBase; GO:0032981; P:mitochondrial respiratory chain complex I assembly; IMP:dictyBase; GO:0010507; P:negative regulatio…
cluster5943	3	Coiled-coil domain-containing protein 1	GO:0005576; C:extracellular region; IEA:UniProtKB-KW
cluster5962	3	Histone H1B	GO:0000786; C:nucleosome; IEA:InterPro; GO:0005634; C:nucleus; IEA:UniProtKB-KW; GO:0003677; F:DNA binding; IEA:UniProtKB-KW; GO:0006334; P:nucleosome assembly; IEA:InterPro
cluster5973	3	Interaptin	GO:0005856; C:cytoskeleton; IEA:UniProtKB-KW; GO:0005789; C:endoplasmic reticulum membrane; IDA:dictyBase; GO:0005794; C:Golgi apparatus; IEA:UniProtKB-KW; GO:0016021; C:integral component of membrane; IEA:UniProtKB-KW; GO:0005635; C:nuclear envelope; IDA:dictyBase; GO:0042175; C:nuclear outer membrane-endoplasmic reticulum membrane network; IDA:dictyBase; GO:0003779; F:actin binding; ISS:dictyBa…
cluster5998	3	Transformer-2 protein homolog	GO:0005634; C:nucleus; ISS:dictyBase; GO:0045335; C:phagocytic vesicle; IDA:dictyBase; GO:0000166; F:nucleotide binding; IEA:InterPro; GO:0003723; F:RNA binding; IEA:UniProtKB-KW; GO:0000398; P:mRNA splicing, via spliceosome; ISS:dictyBase
cluster6000	3	Protein vav-1	GO:0046872; F:metal ion binding; IEA:UniProtKB-KW; GO:0005089; F:Rho guanyl-nucleotide exchange factor activity; IEA:InterPro; GO:0035556; P:intracellular signal transduction; IEA:InterPro; GO:0045746; P:negative regulation of Notch signaling pathway; IGI:WormBase; GO:0040028; P:regulation of vulval development; IGI:WormBase
cluster6026	3	Tubulin glycylase 3D	GO:0005737; C:cytoplasm; IEA:UniProtKB-KW; GO:0070735; F:protein-glycine ligase activity; TAS:UniProtKB; GO:0018094; P:protein polyglycylation; TAS:UniProtKB
cluster6040	3	Probable cytochrome P450 4p2	GO:0005783; C:endoplasmic reticulum; IEA:UniProtKB-KW; GO:0016020; C:membrane; IEA:UniProtKB-KW; GO:0020037; F:heme binding; IEA:InterPro; GO:0005506; F:iron ion binding; IEA:InterPro; GO:0004497; F:monooxygenase activity; IEA:UniProtKB-KW; GO:0016705; F:oxidoreductase activity, acting on paired donors, with incorporation or reduction of molecular oxygen; IEA:InterPro
cluster6088	3	Probable serine/threonine-protein kinase roco5	GO:0005622; C:intracellular; IEA:InterPro; GO:0005524; F:ATP binding; IEA:UniProtKB-KW; GO:0005525; F:GTP binding; IEA:UniProtKB-KW; GO:0004674; F:protein serine/threonine kinase activity; IEA:UniProtKB-KW; GO:0005089; F:Rho guanyl-nucleotide exchange factor activity; IEA:InterPro; GO:0007264; P:small GTPase mediated signal transduction; IEA:InterPro; GO:0030587; P:sorocarp development; IMP:dicty…
cluster6094	3	Homeobox protein abdominal-A homolog	GO:0005634; C:nucleus; IEA:UniProtKB-KW; GO:0043565; F:sequence-specific DNA binding; IEA:InterPro; GO:0007275; P:multicellular organismal development; IEA:UniProtKB-KW; GO:0006355; P:regulation of transcription, DNA-templated; IEA:InterPro
cluster6096	3	Retrovirus-related Pol polyprotein from transposon opus	GO:0005634; C:nucleus; NAS:UniProtKB; GO:0004519; F:endonuclease activity; IEA:UniProtKB-KW; GO:0003676; F:nucleic acid binding; IEA:InterPro; GO:0008233; F:peptidase activity; IEA:UniProtKB-KW; GO:0003964; F:RNA-directed DNA polymerase activity; NAS:UniProtKB; GO:0015074; P:DNA integration; IEA:InterPro; GO:0006278; P:RNA-dependent DNA replication; NAS:GOC; GO:0006313; P:transposition, DNA-media…
cluster6149	3	Troponin T, skeletal muscle	GO:0005865; C:striated muscle thin filament; IDA:FlyBase; GO:0005861; C:troponin complex; IEA:InterPro; GO:0005509; F:calcium ion binding; IDA:FlyBase; GO:0006874; P:cellular calcium ion homeostasis; IMP:FlyBase; GO:0007498; P:mesoderm development; IEP:FlyBase; GO:0007005; P:mitochondrion organization; IMP:FlyBase; GO:0046716; P:muscle cell cellular homeostasis; IMP:FlyBase; GO:0048644; P:muscle …
cluster7812	3	Rho GTPase-activating protein gacV	GO:0016021; C:integral component of membrane; IEA:UniProtKB-KW; GO:0005622; C:intracellular; IEA:InterPro; GO:0005096; F:GTPase activator activity; IEA:UniProtKB-KW; GO:0007165; P:signal transduction; IEA:InterPro
cluster7835	3	ADP-ribosylation factor-like protein 3	GO:0005794; C:Golgi apparatus; IEA:UniProtKB-KW; GO:0005525; F:GTP binding; IEA:UniProtKB-KW; GO:0015031; P:protein transport; IEA:UniProtKB-KW; GO:0007264; P:small GTPase mediated signal transduction; IEA:InterPro; GO:0016192; P:vesicle-mediated transport; IEA:UniProtKB-KW
cluster7876	3	General transcription factor 3C polypeptide 5	GO:0000127; C:transcription factor TFIIIC complex; ISS:dictyBase; GO:0003677; F:DNA binding; IEA:UniProtKB-KW; GO:0006351; P:transcription, DNA-templated; IEA:UniProtKB-KW
cluster7879	3	Sulfate permease family protein 3	GO:0016021; C:integral component of membrane; IEA:UniProtKB-KW; GO:0008271; F:secondary active sulfate transmembrane transporter activity; IEA:InterPro
cluster7880	3	Ubiquitin-conjugating enzyme E2 S	GO:0016881; F:acid-amino acid ligase activity; IEA:InterPro; GO:0005524; F:ATP binding; IEA:UniProtKB-KW; GO:0031145; P:anaphase-promoting complex-dependent proteasomal ubiquitin-dependent protein catabolic process; ISS:UniProtKB; GO:0010458; P:exit from mitosis; ISS:UniProtKB; GO:0016567; P:protein ubiquitination; IEA:UniProtKB-UniPathway
cluster7888	3	Histone H4	GO:0000786; C:nucleosome; ISS:UniProtKB; GO:0005634; C:nucleus; IEA:UniProtKB-KW; GO:0003677; F:DNA binding; ISS:UniProtKB; GO:0006334; P:nucleosome assembly; ISS:UniProtKB
cluster7906	3	Putative glycerophosphocholine phosphodiesterase GPCPD1 homolog K10B3.6	GO:0008081; F:phosphoric diester hydrolase activity; IEA:InterPro; GO:2001070; F:starch binding; IEA:InterPro; GO:0006629; P:lipid metabolic process; IEA:InterPro
cluster7960	3	Salivary glue protein Sgs-3	GO:0031012; C:extracellular matrix; ISM:FlyBase; GO:0005576; C:extracellular region; IEA:UniProtKB-KW; GO:0005201; F:extracellular matrix structural constituent; ISM:FlyBase; GO:0071390; P:cellular response to ecdysone; IDA:FlyBase
cluster7990	3	GDP-fucose transporter 1	GO:0005794; C:Golgi apparatus; IEA:UniProtKB-KW; GO:0016021; C:integral component of membrane; IEA:UniProtKB-KW; GO:0008643; P:carbohydrate transport; IEA:UniProtKB-KW
cluster8000	3	60S ribosomal protein L2, mitochondrial	GO:0015934; C:large ribosomal subunit; IEA:InterPro; GO:0005739; C:mitochondrion; IEA:UniProtKB-KW; GO:0003723; F:RNA binding; IEA:InterPro; GO:0003735; F:structural constituent of ribosome; IEA:InterPro; GO:0016740; F:transferase activity; IEA:InterPro; GO:0006412; P:translation; IEA:InterPro
cluster8001	3	Glycine dehydrogenase (decarboxylating), mitochondrial	GO:0005739; C:mitochondrion; IEA:UniProtKB-KW; GO:0004375; F:glycine dehydrogenase (decarboxylating) activity; IEA:UniProtKB-EC; GO:0030170; F:pyridoxal phosphate binding; IEA:InterPro; GO:0006546; P:glycine catabolic process; IEA:InterPro
cluster8018	3	Protein PIF	GO:0005576; C:extracellular region; IEA:UniProtKB-KW; GO:0008061; F:chitin binding; IEA:UniProtKB-KW; GO:0006030; P:chitin metabolic process; IEA:InterPro
cluster8038	3	ABC transporter F family member 4	GO:0005829; C:cytosol; ISS:dictyBase; GO:0005524; F:ATP binding; ISS:dictyBase; GO:0016887; F:ATPase activity; IEA:InterPro; GO:0006448; P:regulation of translational elongation; ISS:dictyBase; GO:0031288; P:sorocarp morphogenesis; IMP:dictyBase
cluster8057	3	Paramyosin	GO:0005737; C:cytoplasm; IEA:UniProtKB-KW; GO:0032982; C:myosin filament; IEA:UniProtKB-KW; GO:0003774; F:motor activity; IEA:InterPro
cluster8059	3	Uncharacterized protein PFB0765w	N/A
cluster8071	3	E3 ubiquitin-protein ligase hrd-1	GO:0005783; C:endoplasmic reticulum; IEA:UniProtKB-KW; GO:0016021; C:integral component of membrane; IEA:UniProtKB-KW; GO:0016874; F:ligase activity; IEA:UniProtKB-KW; GO:0008270; F:zinc ion binding; IEA:InterPro; GO:0035264; P:multicellular organism growth; IGI:WormBase; GO:0016567; P:protein ubiquitination; IEA:UniProtKB-UniPathway; GO:0010468; P:regulation of gene expression; IMP:WormBase; GO:…
cluster8088	3	Pescadillo homolog {ECO:0000255|HAMAP-Rule:MF_03028}	GO:0005730; C:nucleolus; IEA:UniProtKB-HAMAP; GO:0030687; C:preribosome, large subunit precursor; IEA:UniProtKB-HAMAP; GO:0043021; F:ribonucleoprotein complex binding; IEA:UniProtKB-HAMAP; GO:0000466; P:maturation of 5.8S rRNA from tricistronic rRNA transcript (SSU-rRNA, 5.8S rRNA, LSU-rRNA); IEA:UniProtKB-HAMAP; GO:0000463; P:maturation of LSU-rRNA from tricistronic rRNA transcript (SSU-rRNA, 5.…
cluster8106	3	Iron-sulfur cluster assembly 1 homolog, mitochondrial	GO:0005739; C:mitochondrion; ISS:dictyBase; GO:0051536; F:iron-sulfur cluster binding; IC:dictyBase; GO:0046872; F:metal ion binding; IEA:UniProtKB-KW; GO:0005198; F:structural molecule activity; IEA:InterPro; GO:0016226; P:iron-sulfur cluster assembly; ISS:dictyBase
cluster8110	3	Retrovirus-related Pol polyprotein from transposon 17.6	GO:0004190; F:aspartic-type endopeptidase activity; IEA:UniProtKB-KW; GO:0004519; F:endonuclease activity; IEA:UniProtKB-KW; GO:0003676; F:nucleic acid binding; IEA:InterPro; GO:0003964; F:RNA-directed DNA polymerase activity; IEA:UniProtKB-KW; GO:0015074; P:DNA integration; IEA:InterPro
cluster8125	3	Uncharacterized protein DDB_G0285917	N/A
cluster8126	3	Transcription initiation factor TFIID subunit 5	GO:0005634; C:nucleus; IDA:FlyBase; GO:0000124; C:SAGA complex; IPI:FlyBase; GO:0005669; C:transcription factor TFIID complex; IDA:FlyBase; GO:0022008; P:neurogenesis; IMP:FlyBase; GO:0045944; P:positive regulation of transcription from RNA polymerase II promoter; IDA:FlyBase; GO:0051123; P:RNA polymerase II transcriptional preinitiation complex assembly; IDA:GOC; GO:0006367; P:transcription init…
cluster8163	3	RNA-directed DNA polymerase from mobile element jockey	GO:0003964; F:RNA-directed DNA polymerase activity; IEA:UniProtKB-KW
cluster8173	3	Probable cytochrome P450 4ac2	GO:0005783; C:endoplasmic reticulum; IEA:UniProtKB-KW; GO:0016020; C:membrane; IEA:UniProtKB-KW; GO:0020037; F:heme binding; IEA:InterPro; GO:0005506; F:iron ion binding; IEA:InterPro; GO:0004497; F:monooxygenase activity; IEA:UniProtKB-KW; GO:0016705; F:oxidoreductase activity, acting on paired donors, with incorporation or reduction of molecular oxygen; IEA:InterPro
cluster8184	3	Putative glycerophosphocholine phosphodiesterase GPCPD1 homolog K10B3.6	GO:0008081; F:phosphoric diester hydrolase activity; IEA:InterPro; GO:2001070; F:starch binding; IEA:InterPro; GO:0006629; P:lipid metabolic process; IEA:InterPro
cluster8195	3	Sorbitol dehydrogenase	GO:0003939; F:L-iditol 2-dehydrogenase activity; IEA:UniProtKB-EC; GO:0008270; F:zinc ion binding; IEA:InterPro; GO:0006950; P:response to stress; IEA:UniProtKB-KW
cluster8200	3	Protein Shroom	GO:0005912; C:adherens junction; IDA:FlyBase; GO:0030864; C:cortical actin cytoskeleton; IDA:FlyBase; GO:0005856; C:cytoskeleton; ISS:UniProtKB; GO:0005874; C:microtubule; IEA:UniProtKB-KW; GO:0005886; C:plasma membrane; ISS:UniProtKB; GO:0005923; C:tight junction; ISS:UniProtKB; GO:0003779; F:actin binding; ISS:UniProtKB; GO:0016477; P:cell migration; ISS:UniProtKB; GO:0000902; P:cell morphogene…
cluster8203	3	Pre-rRNA-processing protein TSR1 homolog	GO:0005634; C:nucleus; IEA:UniProtKB-KW; GO:0042254; P:ribosome biogenesis; IEA:UniProtKB-KW
cluster8607	3	Probable serine/threonine-protein kinase DDB_G0291350	GO:0005524; F:ATP binding; IEA:UniProtKB-KW; GO:0004674; F:protein serine/threonine kinase activity; IEA:UniProtKB-KW
cluster8608	3	Enhancer of mRNA-decapping protein 4 homolog	GO:0000932; C:cytoplasmic mRNA processing body; IDA:UniProtKB; GO:0033962; P:cytoplasmic mRNA processing body assembly; IMP:FlyBase; GO:0050832; P:defense response to fungus; IMP:FlyBase; GO:0035195; P:gene silencing by miRNA; IGI:FlyBase; GO:0006402; P:mRNA catabolic process; IMP:UniProtKB; GO:0045451; P:pole plasm oskar mRNA localization; IMP:FlyBase
cluster8619	3	Uncharacterized protein DDB_G0286299	N/A
cluster8642	3	Protein VASP homolog	GO:0005938; C:cell cortex; IDA:dictyBase; GO:0031252; C:cell leading edge; IDA:dictyBase; GO:0005856; C:cytoskeleton; IEA:UniProtKB-KW; GO:0005829; C:cytosol; IDA:dictyBase; GO:0030175; C:filopodium; IDA:dictyBase; GO:0051017; P:actin filament bundle assembly; IDA:dictyBase; GO:0007015; P:actin filament organization; IMP:dictyBase; GO:0030041; P:actin filament polymerization; IDA:dictyBase; GO:00…
cluster8647	3	Transcriptional regulator ATRX homolog	GO:0005722; C:beta-heterochromatin; IDA:FlyBase; GO:0000775; C:chromosome, centromeric region; IDA:FlyBase; GO:0042585; C:germinal vesicle; IDA:FlyBase; GO:0005634; C:nucleus; IDA:FlyBase; GO:0005700; C:polytene chromosome; IDA:FlyBase; GO:0005524; F:ATP binding; IEA:UniProtKB-KW; GO:0016887; F:ATPase activity; IDA:FlyBase; GO:0003677; F:DNA binding; IEA:UniProtKB-KW; GO:0004386; F:helicase activ…
cluster8657	3	General transcription factor IIH subunit 1	GO:0000439; C:core TFIIH complex; ISS:FlyBase; GO:0005675; C:holo TFIIH complex; IDA:FlyBase; GO:0005634; C:nucleus; ISS:FlyBase; GO:0006289; P:nucleotide-excision repair; IEA:InterPro; GO:0006355; P:regulation of transcription, DNA-templated; IEA:UniProtKB-KW; GO:0009411; P:response to UV; IMP:FlyBase; GO:0006367; P:transcription initiation from RNA polymerase II promoter; ISS:FlyBase
cluster8668	3	Spindle assembly abnormal protein 6	GO:0005814; C:centriole; IDA:WormBase; GO:0005737; C:cytoplasm; IDA:WormBase; GO:0042802; F:identical protein binding; IPI:IntAct; GO:0019904; F:protein domain specific binding; IPI:WormBase; GO:0007099; P:centriole replication; IMP:WormBase; GO:0007275; P:multicellular organismal development; IEA:UniProtKB-KW; GO:0008104; P:protein localization; IMP:WormBase
cluster8672	3	Transient receptor potential protein	GO:0034703; C:cation channel complex; IPI:FlyBase; GO:0016027; C:inaD signaling complex; IPI:UniProtKB; GO:0016021; C:integral component of membrane; NAS:UniProtKB; GO:0005886; C:plasma membrane; IDA:UniProtKB; GO:0016028; C:rhabdomere; IDA:UniProtKB; GO:0035997; C:rhabdomere microvillus membrane; IDA:FlyBase; GO:0005262; F:calcium channel activity; IMP:UniProtKB; GO:0005516; F:calmodulin binding…
cluster8703	3	Exocyst complex component 1	GO:0006887; P:exocytosis; IEA:UniProtKB-KW; GO:0015031; P:protein transport; IEA:UniProtKB-KW
cluster8729	3	Prolyl 4-hydroxylase subunit alpha-2	GO:0005783; C:endoplasmic reticulum; IDA:WormBase; GO:0005506; F:iron ion binding; IEA:InterPro; GO:0031418; F:L-ascorbic acid binding; IEA:UniProtKB-KW; GO:0016702; F:oxidoreductase activity, acting on single donors with incorporation of molecular oxygen, incorporation of two atoms of oxygen; IEA:InterPro; GO:0031545; F:peptidyl-proline 4-dioxygenase activity; IDA:WormBase; GO:0004656; F:procoll…
cluster8746	3	Protein melted homolog	GO:0005886; C:plasma membrane; IEA:UniProtKB-KW
cluster8763	3	Conserved oligomeric Golgi complex subunit 6	GO:0017119; C:Golgi transport complex; IEA:InterPro; GO:0016020; C:membrane; IEA:UniProtKB-KW; GO:0006891; P:intra-Golgi vesicle-mediated transport; IEA:InterPro; GO:0015031; P:protein transport; IEA:UniProtKB-KW
cluster8794	3	Putative RNA exonuclease pqe-1	GO:0005634; C:nucleus; IDA:WormBase; GO:0004527; F:exonuclease activity; IEA:UniProtKB-KW; GO:0003676; F:nucleic acid binding; IEA:InterPro
cluster8816	3	DNA replication licensing factor Mcm3	GO:0042555; C:MCM complex; IEA:InterPro; GO:0005634; C:nucleus; IEA:UniProtKB-KW; GO:0005524; F:ATP binding; IEA:UniProtKB-KW; GO:0003677; F:DNA binding; IEA:UniProtKB-KW; GO:0003678; F:DNA helicase activity; IEA:InterPro; GO:0032508; P:DNA duplex unwinding; IDA:GOC; GO:0006270; P:DNA replication initiation; IEA:InterPro; GO:0007095; P:mitotic G2 DNA damage checkpoint; IMP:FlyBase; GO:0022008; P:…
cluster8819	3	Plexin-B	GO:0016021; C:integral component of membrane; IEA:UniProtKB-KW; GO:0005622; C:intracellular; IEA:InterPro; GO:0005886; C:plasma membrane; IEA:UniProtKB-KW; GO:0004872; F:receptor activity; IEA:InterPro; GO:0007411; P:axon guidance; IDA:UniProtKB; GO:0008045; P:motor neuron axon guidance; IMP:FlyBase; GO:0035021; P:negative regulation of Rac protein signal transduction; NAS:FlyBase; GO:0071678; P:…
cluster9401	2	Probable enoyl-CoA hydratase, mitochondrial	GO:0005739; C:mitochondrion; ISS:dictyBase; GO:0004300; F:enoyl-CoA hydratase activity; ISS:dictyBase; GO:0006635; P:fatty acid beta-oxidation; ISS:dictyBase
cluster9403	2	Epidermal growth factor receptor substrate 15 homolog	GO:0030122; C:AP-2 adaptor complex; IDA:dictyBase; GO:0030132; C:clathrin coat of coated pit; IC:dictyBase; GO:0005509; F:calcium ion binding; IEA:InterPro; GO:0015031; P:protein transport; IEA:UniProtKB-KW
cluster9417	2	Structural maintenance of chromosomes protein 6	GO:0005634; C:nucleus; ISS:dictyBase; GO:0030915; C:Smc5-Smc6 complex; ISS:dictyBase; GO:0005524; F:ATP binding; IEA:UniProtKB-KW; GO:0046982; F:protein heterodimerization activity; ISS:dictyBase; GO:0006281; P:DNA repair; ISS:dictyBase; GO:0000724; P:double-strand break repair via homologous recombination; IEA:InterPro
cluster9420	2	Uncharacterized protein PFB0765w	N/A
cluster9423	2	Elongation of very long chain fatty acids protein AAEL008004	GO:0030176; C:integral component of endoplasmic reticulum membrane; ISS:UniProtKB; GO:0016740; F:transferase activity; IEA:UniProtKB-KW; GO:0006633; P:fatty acid biosynthetic process; IEA:UniProtKB-KW
cluster9430	2	AP-4 complex subunit beta	GO:0030131; C:clathrin adaptor complex; IEA:InterPro; GO:0031410; C:cytoplasmic vesicle; IEA:UniProtKB-KW; GO:0008565; F:protein transporter activity; IEA:InterPro; GO:0006886; P:intracellular protein transport; IEA:InterPro; GO:0016192; P:vesicle-mediated transport; IEA:InterPro
cluster9433	2	Inositol hexakisphosphate and diphosphoinositol-pentakisphosphate kinase	GO:0005829; C:cytosol; ISS:UniProtKB; GO:0003993; F:acid phosphatase activity; IEA:InterPro; GO:0005524; F:ATP binding; IEA:UniProtKB-KW; GO:0033857; F:diphosphoinositol-pentakisphosphate kinase activity; ISS:UniProtKB; GO:0052723; F:inositol hexakisphosphate 1-kinase activity; IEA:UniProtKB-EC; GO:0052724; F:inositol hexakisphosphate 3-kinase activity; IEA:UniProtKB-EC; GO:0000832; F:inositol he…
cluster9434	2	DDT domain-containing protein DDB_G0282237	GO:0005634; C:nucleus; IEA:UniProtKB-KW
cluster9443	2	Multidrug resistance protein homolog 49	GO:0005887; C:integral component of plasma membrane; NAS:UniProtKB; GO:0005524; F:ATP binding; IEA:UniProtKB-KW; GO:0042626; F:ATPase activity, coupled to transmembrane movement of substances; IBA:RefGenome; GO:0015238; F:drug transmembrane transporter activity; NAS:UniProtKB; GO:0008559; F:xenobiotic-transporting ATPase activity; IEA:UniProtKB-EC; GO:0006855; P:drug transmembrane transport; NAS:…
cluster9445	2	Peptidyl-prolyl cis-trans isomerase 1	GO:0003755; F:peptidyl-prolyl cis-trans isomerase activity; IEA:UniProtKB-KW; GO:0006457; P:protein folding; IEA:UniProtKB-KW
cluster9453	2	Transcriptional coactivator yorkie {ECO:0000305}	GO:0005737; C:cytoplasm; IDA:UniProtKB; GO:0005634; C:nucleus; IDA:UniProtKB; GO:0003713; F:transcription coactivator activity; IMP:UniProtKB; GO:0008134; F:transcription factor binding; IPI:FlyBase; GO:0007298; P:border follicle cell migration; IMP:FlyBase; GO:0035212; P:cell competition in a multicellular organism; IMP:FlyBase; GO:0001708; P:cell fate specification; IMP:FlyBase; GO:0008283; P:c…
cluster9455	2	Exocyst complex component 3	GO:0000145; C:exocyst; IEA:InterPro; GO:0006887; P:exocytosis; IEA:UniProtKB-KW; GO:0015031; P:protein transport; IEA:UniProtKB-KW
cluster9457	2	Uncharacterized protein PF13_0277	GO:0016021; C:integral component of membrane; IEA:UniProtKB-KW
cluster9458	2	Probable serine/threonine-protein kinase roco5	GO:0005622; C:intracellular; IEA:InterPro; GO:0005524; F:ATP binding; IEA:UniProtKB-KW; GO:0005525; F:GTP binding; IEA:UniProtKB-KW; GO:0004674; F:protein serine/threonine kinase activity; IEA:UniProtKB-KW; GO:0005089; F:Rho guanyl-nucleotide exchange factor activity; IEA:InterPro; GO:0007264; P:small GTPase mediated signal transduction; IEA:InterPro; GO:0030587; P:sorocarp development; IMP:dicty…
cluster9461	2	Protein downstream neighbor of son homolog	GO:0005634; C:nucleus; IDA:FlyBase; GO:0051301; P:cell division; IEA:UniProtKB-KW; GO:0008283; P:cell proliferation; IMP:FlyBase; GO:0007307; P:eggshell chorion gene amplification; IMP:FlyBase; GO:0007275; P:multicellular organismal development; IEA:UniProtKB-KW; GO:0033260; P:nuclear cell cycle DNA replication; IMP:FlyBase
cluster9464	2	Paramyosin	GO:0005737; C:cytoplasm; IEA:UniProtKB-KW; GO:0032982; C:myosin filament; IEA:UniProtKB-KW; GO:0003774; F:motor activity; IEA:InterPro
cluster9467	2	Probable glycerol kinase	GO:0005524; F:ATP binding; IEA:UniProtKB-KW; GO:0004370; F:glycerol kinase activity; IEA:UniProtKB-EC; GO:0019563; P:glycerol catabolic process; IEA:UniProtKB-UniPathway
cluster9469	2	Uncharacterized transmembrane protein DDB_G0289901	GO:0016021; C:integral component of membrane; IEA:UniProtKB-KW
cluster9476	2	Putative tRNA pseudouridine synthase Pus10	GO:0009982; F:pseudouridine synthase activity; IEA:InterPro; GO:0003723; F:RNA binding; IEA:InterPro; GO:0001522; P:pseudouridine synthesis; IEA:InterPro; GO:0008033; P:tRNA processing; IEA:UniProtKB-KW
cluster9478	2	ALG-2 interacting protein X	GO:0005737; C:cytoplasm; IDA:dictyBase; GO:0031410; C:cytoplasmic vesicle; IEA:UniProtKB-KW; GO:0005768; C:endosome; IDA:dictyBase; GO:0016020; C:membrane; IEA:UniProtKB-KW; GO:0009653; P:anatomical structure morphogenesis; IMP:dictyBase; GO:0007275; P:multicellular organismal development; IMP:dictyBase; GO:0031286; P:negative regulation of sorocarp stalk cell differentiation; IMP:dictyBase; GO:0…
cluster9479	2	Eukaryotic translation initiation factor 3 subunit A {ECO:0000255|HAMAP-Rule:MF_03000}	GO:0016282; C:eukaryotic 43S preinitiation complex; IEA:UniProtKB-HAMAP; GO:0033290; C:eukaryotic 48S preinitiation complex; IEA:UniProtKB-HAMAP; GO:0005852; C:eukaryotic translation initiation factor 3 complex; ISS:UniProtKB; GO:0003743; F:translation initiation factor activity; ISS:UniProtKB; GO:0001731; P:formation of translation preinitiation complex; IEA:UniProtKB-HAMAP; GO:0006446; P:regula…
cluster9480	2	Kinesin-like protein KIF15	GO:0005737; C:cytoplasm; IEA:UniProtKB-KW; GO:0005871; C:kinesin complex; IEA:InterPro; GO:0005874; C:microtubule; IEA:UniProtKB-KW; GO:0005524; F:ATP binding; IEA:UniProtKB-KW; GO:0003777; F:microtubule motor activity; IEA:InterPro; GO:0007018; P:microtubule-based movement; IEA:InterPro
cluster9482	2	Protein shifted	GO:0005576; C:extracellular region; IDA:UniProtKB; GO:0005578; C:proteinaceous extracellular matrix; IDA:UniProtKB; GO:0045880; P:positive regulation of smoothened signaling pathway; IMP:FlyBase; GO:0050821; P:protein stabilization; IMP:UniProtKB; GO:0008589; P:regulation of smoothened signaling pathway; IMP:FlyBase; GO:0007224; P:smoothened signaling pathway; IMP:UniProtKB; GO:0008039; P:synapti…
cluster9483	2	Putative uncharacterized protein DDB_G0277255	N/A
cluster9488	2	FK506-binding protein 5	GO:0003755; F:peptidyl-prolyl cis-trans isomerase activity; IEA:UniProtKB-KW; GO:0006457; P:protein folding; IEA:UniProtKB-KW
cluster9490	2	Beta-hexosaminidase subunit B1	GO:0005764; C:lysosome; IEA:UniProtKB-KW; GO:0004563; F:beta-N-acetylhexosaminidase activity; IEA:UniProtKB-EC; GO:0005975; P:carbohydrate metabolic process; IEA:InterPro
cluster9491	2	Alpha-L-fucosidase	GO:0005576; C:extracellular region; IDA:dictyBase; GO:0005764; C:lysosome; IDA:dictyBase; GO:0033938; F:1,6-alpha-L-fucosidase activity; IDA:dictyBase; GO:0004560; F:alpha-L-fucosidase activity; IDA:dictyBase; GO:0042806; F:fucose binding; IBA:RefGenome; GO:0006004; P:fucose metabolic process; IDA:dictyBase
cluster9492	2	Glutamyl-tRNA(Gln) amidotransferase subunit A, mitochondrial {ECO:0000255|HAMAP-Rule:MF_03150}	GO:0030956; C:glutamyl-tRNA(Gln) amidotransferase complex; IEA:UniProtKB-HAMAP; GO:0005739; C:mitochondrion; IEA:UniProtKB-HAMAP; GO:0005524; F:ATP binding; IEA:UniProtKB-KW; GO:0050567; F:glutaminyl-tRNA synthase (glutamine-hydrolyzing) activity; IEA:UniProtKB-HAMAP; GO:0070681; P:glutaminyl-tRNAGln biosynthesis via transamidation; IEA:UniProtKB-HAMAP; GO:0032543; P:mitochondrial translation; IE…
cluster9493	2	Serum response factor homolog A	GO:0005634; C:nucleus; IC:dictyBase; GO:0003677; F:DNA binding; IEA:UniProtKB-KW; GO:0003700; F:sequence-specific DNA binding transcription factor activity; IMP:dictyBase; GO:0031289; P:actin phosphorylation; IMP:dictyBase; GO:0031247; P:actin rod assembly; IMP:dictyBase; GO:0031154; P:culmination involved in sorocarp development; IMP:dictyBase; GO:0040011; P:locomotion; IMP:dictyBase; GO:0006357…
cluster9494	2	Nucleolar protein 58	GO:0005634; C:nucleus; IEA:UniProtKB-KW; GO:0042254; P:ribosome biogenesis; IEA:UniProtKB-KW
cluster9495	2	Protein downstream neighbor of son homolog	GO:0005634; C:nucleus; IDA:FlyBase; GO:0051301; P:cell division; IEA:UniProtKB-KW; GO:0008283; P:cell proliferation; IMP:FlyBase; GO:0007307; P:eggshell chorion gene amplification; IMP:FlyBase; GO:0007275; P:multicellular organismal development; IEA:UniProtKB-KW; GO:0033260; P:nuclear cell cycle DNA replication; IMP:FlyBase
cluster9496	2	Hybrid signal transduction histidine kinase B	GO:0016021; C:integral component of membrane; IEA:UniProtKB-KW; GO:0005524; F:ATP binding; IEA:UniProtKB-KW; GO:0000155; F:phosphorelay sensor kinase activity; IEA:InterPro; GO:0007275; P:multicellular organismal development; IEA:UniProtKB-KW
cluster9499	2	Vitellogenin-A1	GO:0005319; F:lipid transporter activity; IEA:InterPro; GO:0045735; F:nutrient reservoir activity; IEA:UniProtKB-KW
cluster9501	2	Phosphatidylinositol 3-kinase 2	GO:0005938; C:cell cortex; IDA:dictyBase; GO:0031252; C:cell leading edge; TAS:dictyBase; GO:0044354; C:macropinosome; IDA:dictyBase; GO:0005942; C:phosphatidylinositol 3-kinase complex; IBA:RefGenome; GO:0005886; C:plasma membrane; IBA:RefGenome; GO:0031143; C:pseudopodium; IDA:dictyBase; GO:0016303; F:1-phosphatidylinositol-3-kinase activity; IBA:RefGenome; GO:0035005; F:1-phosphatidylinositol-…
cluster13862	2	Mesenchyme-specific cell surface glycoprotein	GO:0031225; C:anchored component of membrane; IEA:UniProtKB-KW; GO:0005886; C:plasma membrane; IEA:UniProtKB-KW; GO:0016787; F:hydrolase activity; IEA:InterPro; GO:0009166; P:nucleotide catabolic process; IEA:InterPro
cluster13878	2	Uncharacterized protein DDB_G0290587	N/A
cluster13897	2	Blastula protease 10	GO:0005737; C:cytoplasm; IEA:UniProtKB-KW; GO:0005576; C:extracellular region; IEA:UniProtKB-KW; GO:0004222; F:metalloendopeptidase activity; IEA:InterPro; GO:0008270; F:zinc ion binding; IEA:InterPro
cluster13928	2	Probable RNA-directed DNA polymerase from transposon X-element	GO:0003964; F:RNA-directed DNA polymerase activity; IMP:UniProtKB; GO:0006278; P:RNA-dependent DNA replication; IMP:GOC; GO:0006313; P:transposition, DNA-mediated; IMP:UniProtKB
cluster13957	2	Probable serine carboxypeptidase CPVL	GO:0005576; C:extracellular region; IEA:UniProtKB-KW; GO:0004185; F:serine-type carboxypeptidase activity; IEA:InterPro
cluster13970	2	Conserved oligomeric Golgi complex subunit 2	GO:0017119; C:Golgi transport complex; ISS:UniProtKB; GO:0016020; C:membrane; IEA:UniProtKB-KW; GO:0008565; F:protein transporter activity; ISS:UniProtKB; GO:0033227; P:dsRNA transport; IMP:FlyBase; GO:0007030; P:Golgi organization; ISS:UniProtKB; GO:0006891; P:intra-Golgi vesicle-mediated transport; ISS:UniProtKB
cluster13979	2	Hormone receptor 4	GO:0005634; C:nucleus; IDA:UniProtKB; GO:0004879; F:ligand-activated sequence-specific DNA binding RNA polymerase II transcription factor activity; IMP:UniProtKB; GO:0043565; F:sequence-specific DNA binding; IEA:InterPro; GO:0003707; F:steroid hormone receptor activity; IEA:InterPro; GO:0008270; F:zinc ion binding; IEA:InterPro; GO:0071456; P:cellular response to hypoxia; IMP:FlyBase; GO:0040007;…
cluster13986	2	Apoptosis 2 inhibitor	GO:0048471; C:perinuclear region of cytoplasm; IDA:FlyBase; GO:0031625; F:ubiquitin protein ligase binding; IPI:FlyBase; GO:0004842; F:ubiquitin-protein transferase activity; IDA:FlyBase; GO:0008270; F:zinc ion binding; ISM:FlyBase; GO:0050829; P:defense response to Gram-negative bacterium; IMP:FlyBase; GO:0043066; P:negative regulation of apoptotic process; IDA:FlyBase; GO:0043154; P:negative re…
cluster14016	2	Splicing factor 3B subunit 6-like protein	GO:0005634; C:nucleus; IEA:UniProtKB-KW; GO:0000166; F:nucleotide binding; IEA:InterPro; GO:0003723; F:RNA binding; IEA:UniProtKB-KW; GO:0006397; P:mRNA processing; IEA:UniProtKB-KW; GO:0008380; P:RNA splicing; IEA:UniProtKB-KW
cluster14019	2	Acetylcholine receptor non-alpha chain	GO:0030054; C:cell junction; IEA:UniProtKB-KW; GO:0016021; C:integral component of membrane; IEA:UniProtKB-KW; GO:0045211; C:postsynaptic membrane; IEA:UniProtKB-KW; GO:0004889; F:acetylcholine-activated cation-selective channel activity; IEA:InterPro
cluster14020	2	Mediator of RNA polymerase II transcription subunit 12	GO:0016592; C:mediator complex; IEA:InterPro; GO:0001104; F:RNA polymerase II transcription cofactor activity; IEA:InterPro
cluster14036	2	Peptidyl-prolyl cis-trans isomerase	GO:0005737; C:cytoplasm; IEA:UniProtKB-KW; GO:0042277; F:peptide binding; IEA:UniProtKB-KW; GO:0003755; F:peptidyl-prolyl cis-trans isomerase activity; IEA:UniProtKB-KW; GO:0006457; P:protein folding; IEA:UniProtKB-KW
cluster14057	2	Splicing factor U2af 38 kDa subunit	GO:0005634; C:nucleus; IC:FlyBase; GO:0071011; C:precatalytic spliceosome; IDA:FlyBase; GO:0005681; C:spliceosomal complex; ISS:FlyBase; GO:0005686; C:U2 snRNP; TAS:FlyBase; GO:0046872; F:metal ion binding; IEA:UniProtKB-KW; GO:0003729; F:mRNA binding; ISS:FlyBase; GO:0000166; F:nucleotide binding; IEA:InterPro; GO:0008187; F:poly-pyrimidine tract binding; IDA:FlyBase; GO:0007052; P:mitotic spind…
cluster14070	2	High-affinity choline transporter 1	GO:0016021; C:integral component of membrane; ISS:UniProtKB; GO:0015171; F:amino acid transmembrane transporter activity; ISS:FlyBase; GO:0015220; F:choline transmembrane transporter activity; ISS:UniProtKB; GO:0015293; F:symporter activity; IEA:UniProtKB-KW; GO:0008292; P:acetylcholine biosynthetic process; ISS:UniProtKB; GO:0003333; P:amino acid transmembrane transport; ISS:FlyBase; GO:0015871;…
cluster14071	2	EGF domain-specific O-linked N-acetylglucosamine transferase	GO:0005788; C:endoplasmic reticulum lumen; IDA:UniProtKB; GO:0016262; F:protein N-acetylglucosaminyltransferase activity; IDA:UniProtKB; GO:0097363; F:protein O-GlcNAc transferase activity; IDA:FlyBase; GO:0008363; P:larval chitin-based cuticle development; IMP:FlyBase; GO:0008152; P:metabolic process; IDA:UniProtKB; GO:0097370; P:protein O-GlcNAcylation via threonine; IMP:FlyBase; GO:0006493; P:…
cluster14072	2	3-hydroxyacyl-CoA dehydrogenase type-2	GO:0005829; C:cytosol; NAS:FlyBase; GO:0005811; C:lipid particle; IDA:FlyBase; GO:0005875; C:microtubule associated complex; IDA:FlyBase; GO:0005739; C:mitochondrion; ISS:UniProtKB; GO:0047015; F:3-hydroxy-2-methylbutyryl-CoA dehydrogenase activity; IEA:UniProtKB-EC; GO:0003857; F:3-hydroxyacyl-CoA dehydrogenase activity; IEA:UniProtKB-EC; GO:0047022; F:7-beta-hydroxysteroid dehydrogenase (NADP+)…
cluster14073	2	Trypsin alpha-3	GO:0005576; C:extracellular region; IEA:UniProtKB-KW; GO:0004252; F:serine-type endopeptidase activity; IEA:InterPro
cluster14085	2	Alcohol dehydrogenase-related 31 kDa protein	GO:0004022; F:alcohol dehydrogenase (NAD) activity; IEA:InterPro
cluster14088	2	5-hydroxytryptamine receptor	GO:0016021; C:integral component of membrane; IEA:UniProtKB-KW; GO:0005886; C:plasma membrane; IEA:UniProtKB-KW; GO:0004930; F:G-protein coupled receptor activity; IEA:UniProtKB-KW
cluster14090	2	E3 ubiquitin-protein ligase RNF181 homolog	GO:0016874; F:ligase activity; IEA:UniProtKB-KW; GO:0008270; F:zinc ion binding; ISM:FlyBase; GO:0016567; P:protein ubiquitination; IEA:UniProtKB-UniPathway
cluster14091	2	Putative ras-related protein Rab-5B	GO:0005525; F:GTP binding; IEA:UniProtKB-KW; GO:0015031; P:protein transport; IEA:InterPro; GO:0007264; P:small GTPase mediated signal transduction; IEA:InterPro
cluster14115	2	Probable RNA-directed DNA polymerase from transposon BS	GO:0003964; F:RNA-directed DNA polymerase activity; IMP:UniProtKB; GO:0006278; P:RNA-dependent DNA replication; IMP:GOC; GO:0006313; P:transposition, DNA-mediated; IMP:UniProtKB
cluster14116	2	Chloride channel protein A	GO:0034707; C:chloride channel complex; IEA:UniProtKB-KW; GO:0030554; F:adenyl nucleotide binding; IEA:InterPro; GO:0005247; F:voltage-gated chloride channel activity; IEA:InterPro
cluster14119	2	Cryptochrome-1	GO:0005737; C:cytoplasm; ISS:UniProtKB; GO:0005641; C:nuclear envelope lumen; ISS:UniProtKB; GO:0005634; C:nucleus; ISS:UniProtKB; GO:0009882; F:blue light photoreceptor activity; ISS:UniProtKB; GO:0003913; F:DNA photolyase activity; IEA:InterPro; GO:0050660; F:flavin adenine dinucleotide binding; ISS:UniProtKB; GO:0009785; P:blue light signaling pathway; ISS:GOC; GO:0006281; P:DNA repair; IEA:In…
cluster14120	2	Tyrosine-protein kinase sid-3	GO:0005737; C:cytoplasm; IDA:WormBase; GO:0005524; F:ATP binding; IEA:UniProtKB-KW; GO:0004715; F:non-membrane spanning protein tyrosine kinase activity; IEA:UniProtKB-EC; GO:0016246; P:RNA interference; IMP:WormBase
cluster14121	2	Balbiani ring protein 6	GO:0005576; C:extracellular region; IEA:UniProtKB-KW
cluster14123	2	Transcription factor elt-2	GO:0005634; C:nucleus; IDA:WormBase; GO:0003690; F:double-stranded DNA binding; IDA:WormBase; GO:0003705; F:RNA polymerase II distal enhancer sequence-specific DNA binding transcription factor activity; IDA:WormBase; GO:0000977; F:RNA polymerase II regulatory region sequence-specific DNA binding; IDA:WormBase; GO:0003700; F:sequence-specific DNA binding transcription factor activity; IMP:WormBase…
cluster14130	2	Histone H2A	GO:0005811; C:lipid particle; ISS:UniProtKB; GO:0000786; C:nucleosome; IEA:UniProtKB-KW; GO:0005634; C:nucleus; IEA:UniProtKB-KW; GO:0003677; F:DNA binding; IEA:UniProtKB-KW
cluster14135	2	Protein D2	N/A
cluster14143	2	Copine family protein 5	N/A
cluster14144	2	G-protein coupled receptor GRL101	GO:0016021; C:integral component of membrane; IEA:UniProtKB-KW; GO:0005886; C:plasma membrane; IEA:UniProtKB-KW; GO:0016500; F:protein-hormone receptor activity; IEA:InterPro
cluster14146	2	77 kDa echinoderm microtubule-associated protein	GO:0005737; C:cytoplasm; IEA:UniProtKB-KW; GO:0005874; C:microtubule; IEA:UniProtKB-KW
cluster14153	2	Probable enoyl-CoA hydratase, mitochondrial	GO:0005739; C:mitochondrion; ISS:dictyBase; GO:0004300; F:enoyl-CoA hydratase activity; ISS:dictyBase; GO:0006635; P:fatty acid beta-oxidation; ISS:dictyBase
cluster14157	2	Vacuolar fusion protein CCZ1 homolog	N/A
cluster14165	2	Protein scalloped	GO:0005634; C:nucleus; IEA:UniProtKB-KW; GO:0003677; F:DNA binding; IEA:UniProtKB-KW; GO:0046872; F:metal ion binding; IEA:UniProtKB-KW; GO:0003700; F:sequence-specific DNA binding transcription factor activity; IEA:InterPro; GO:0007275; P:multicellular organismal development; IEA:UniProtKB-KW; GO:0006351; P:transcription, DNA-templated; IEA:UniProtKB-KW
cluster14166	2	Transient receptor potential protein	GO:0034703; C:cation channel complex; IPI:FlyBase; GO:0016027; C:inaD signaling complex; IPI:UniProtKB; GO:0016021; C:integral component of membrane; NAS:UniProtKB; GO:0005886; C:plasma membrane; IDA:UniProtKB; GO:0016028; C:rhabdomere; IDA:UniProtKB; GO:0035997; C:rhabdomere microvillus membrane; IDA:FlyBase; GO:0005262; F:calcium channel activity; IMP:UniProtKB; GO:0005516; F:calmodulin binding…
cluster14181	2	Degenerin mec-4	GO:0005887; C:integral component of plasma membrane; IDA:WormBase; GO:0032589; C:neuron projection membrane; IDA:WormBase; GO:0015280; F:ligand-gated sodium channel activity; IDA:WormBase; GO:0008219; P:cell death; IEA:UniProtKB-KW; GO:0007638; P:mechanosensory behavior; IMP:WormBase; GO:0061096; P:negative regulation of turning behavior involved in mating; IMP:WormBase; GO:0009612; P:response to…
cluster14184	2	Homeobox protein HB1	GO:0005634; C:nucleus; IEA:UniProtKB-KW; GO:0043565; F:sequence-specific DNA binding; IEA:InterPro; GO:0007275; P:multicellular organismal development; IEA:UniProtKB-KW; GO:0006355; P:regulation of transcription, DNA-templated; IEA:InterPro
cluster14185	2	TNF receptor-associated factor family protein DDB_G0268444	GO:0005737; C:cytoplasm; IEA:UniProtKB-KW; GO:0003887; F:DNA-directed DNA polymerase activity; IEA:InterPro; GO:0003676; F:nucleic acid binding; IEA:InterPro; GO:0000166; F:nucleotide binding; IEA:InterPro; GO:0004842; F:ubiquitin-protein transferase activity; IEA:InterPro; GO:0008270; F:zinc ion binding; IEA:InterPro
cluster14187	2	Angiotensin-converting enzyme-related protein	GO:0005576; C:extracellular region; IDA:UniProtKB; GO:0005615; C:extracellular space; IDA:FlyBase; GO:0016020; C:membrane; IEA:InterPro; GO:0004180; F:carboxypeptidase activity; IEA:UniProtKB-KW; GO:0004222; F:metalloendopeptidase activity; ISS:FlyBase; GO:0008241; F:peptidyl-dipeptidase activity; IDA:FlyBase; GO:0008270; F:zinc ion binding; ISM:FlyBase; GO:0007507; P:heart development; IMP:UniPr…
cluster14195	2	Protein krueppel	GO:0005634; C:nucleus; IEA:UniProtKB-KW; GO:0003677; F:DNA binding; IEA:UniProtKB-KW; GO:0046872; F:metal ion binding; IEA:UniProtKB-KW; GO:0035282; P:segmentation; IEA:UniProtKB-KW
cluster14196	2	KH domain-containing protein C56G2.1	GO:0003723; F:RNA binding; IEA:UniProtKB-KW
cluster14231	2	Putative uncharacterized protein DDB_G0292636	N/A
cluster14249	2	Brix domain-containing protein F44G4.1	N/A
cluster14251	2	Nose resistant to fluoxetine protein 6	GO:0016021; C:integral component of membrane; IEA:UniProtKB-KW; GO:0008289; F:lipid binding; IEA:UniProtKB-KW; GO:0016747; F:transferase activity, transferring acyl groups other than amino-acyl groups; IEA:InterPro; GO:0006869; P:lipid transport; IEA:UniProtKB-KW; GO:0007275; P:multicellular organismal development; IEA:UniProtKB-KW
cluster14271	2	Cyclin-dependent kinase 7	GO:0005634; C:nucleus; IEA:UniProtKB-KW; GO:0005524; F:ATP binding; IEA:UniProtKB-KW; GO:0004693; F:cyclin-dependent protein serine/threonine kinase activity; IEA:UniProtKB-EC; GO:0008353; F:RNA polymerase II carboxy-terminal domain kinase activity; IEA:UniProtKB-EC; GO:0007126; P:meiotic nuclear division; IEA:UniProtKB-KW
cluster14273	2	Mannosyl-oligosaccharide alpha-1,2-mannosidase isoform B	GO:0005794; C:Golgi apparatus; IEA:UniProtKB-KW; GO:0016021; C:integral component of membrane; IEA:UniProtKB-KW; GO:0005509; F:calcium ion binding; IEA:InterPro; GO:0004571; F:mannosyl-oligosaccharide 1,2-alpha-mannosidase activity; IEA:UniProtKB-EC; GO:0008340; P:determination of adult lifespan; IMP:FlyBase; GO:0035010; P:encapsulation of foreign target; IMP:FlyBase; GO:0006486; P:protein glycos…
cluster14280	2	Mannosyl-oligosaccharide alpha-1,2-mannosidase isoform B	GO:0005794; C:Golgi apparatus; IEA:UniProtKB-KW; GO:0016021; C:integral component of membrane; IEA:UniProtKB-KW; GO:0005509; F:calcium ion binding; IEA:InterPro; GO:0004571; F:mannosyl-oligosaccharide 1,2-alpha-mannosidase activity; IEA:UniProtKB-EC; GO:0008340; P:determination of adult lifespan; IMP:FlyBase; GO:0035010; P:encapsulation of foreign target; IMP:FlyBase; GO:0006486; P:protein glycos…
cluster14287	2	Sperm protamine P1	GO:0000786; C:nucleosome; IEA:UniProtKB-KW; GO:0005634; C:nucleus; IEA:UniProtKB-KW; GO:0003677; F:DNA binding; IEA:UniProtKB-KW; GO:0030154; P:cell differentiation; IEA:UniProtKB-KW; GO:0030261; P:chromosome condensation; IEA:UniProtKB-KW; GO:0007275; P:multicellular organismal development; IEA:UniProtKB-KW; GO:0007283; P:spermatogenesis; IEA:UniProtKB-KW
cluster14289	2	Retrovirus-related Pol polyprotein from transposon gypsy	GO:0004519; F:endonuclease activity; IEA:UniProtKB-KW; GO:0003676; F:nucleic acid binding; IEA:InterPro; GO:0003964; F:RNA-directed DNA polymerase activity; IEA:UniProtKB-KW; GO:0015074; P:DNA integration; IEA:InterPro
cluster14308	2	T-cell immunomodulatory protein homolog	GO:0016021; C:integral component of membrane; IEA:UniProtKB-KW
cluster14312	2	26S proteasome non-ATPase regulatory subunit 10	N/A
cluster14313	2	Putative uncharacterized protein DDB_G0287113	N/A
cluster14314	2	50 kDa hatching enzyme	GO:0031012; C:extracellular matrix; IEA:InterPro; GO:0004222; F:metalloendopeptidase activity; IEA:InterPro; GO:0008270; F:zinc ion binding; IEA:InterPro
cluster14333	2	Vitellogenic carboxypeptidase	GO:0005576; C:extracellular region; IEA:UniProtKB-KW; GO:0004185; F:serine-type carboxypeptidase activity; IEA:InterPro
cluster14342	2	Alpha-L-fucosidase	GO:0005576; C:extracellular region; IDA:dictyBase; GO:0005764; C:lysosome; IDA:dictyBase; GO:0033938; F:1,6-alpha-L-fucosidase activity; IDA:dictyBase; GO:0004560; F:alpha-L-fucosidase activity; IDA:dictyBase; GO:0042806; F:fucose binding; IBA:RefGenome; GO:0006004; P:fucose metabolic process; IDA:dictyBase
cluster14343	2	Myosin heavy chain, clone 203	GO:0032982; C:myosin filament; IEA:UniProtKB-KW; GO:0005524; F:ATP binding; IEA:UniProtKB-KW; GO:0003774; F:motor activity; IEA:InterPro
cluster14344	2	Alpha-methyldopa hypersensitive protein	GO:0016831; F:carboxy-lyase activity; IEA:UniProtKB-KW; GO:0030170; F:pyridoxal phosphate binding; IEA:InterPro; GO:0042302; F:structural constituent of cuticle; IEA:UniProtKB-KW; GO:0006584; P:catecholamine metabolic process; ISS:UniProtKB; GO:0006520; P:cellular amino acid metabolic process; IEA:InterPro; GO:0040003; P:chitin-based cuticle development; ISS:UniProtKB
cluster14368	2	Putative glycerophosphocholine phosphodiesterase GPCPD1 homolog T05H10.7	GO:0008081; F:phosphoric diester hydrolase activity; IEA:InterPro; GO:2001070; F:starch binding; IEA:InterPro; GO:0006629; P:lipid metabolic process; IEA:InterPro
cluster14374	2	Serine/threonine-protein kinase PAK mbt	GO:0005912; C:adherens junction; IDA:UniProtKB; GO:0005913; C:cell-cell adherens junction; IDA:FlyBase; GO:0005737; C:cytoplasm; IDA:FlyBase; GO:0005886; C:plasma membrane; IEA:UniProtKB-KW; GO:0005524; F:ATP binding; IMP:UniProtKB; GO:0004672; F:protein kinase activity; IDA:FlyBase; GO:0004674; F:protein serine/threonine kinase activity; IMP:UniProtKB; GO:0004702; F:receptor signaling protein se…
cluster14375	2	Transient receptor potential protein	GO:0034703; C:cation channel complex; IPI:FlyBase; GO:0016027; C:inaD signaling complex; IPI:UniProtKB; GO:0016021; C:integral component of membrane; NAS:UniProtKB; GO:0005886; C:plasma membrane; IDA:UniProtKB; GO:0016028; C:rhabdomere; IDA:UniProtKB; GO:0035997; C:rhabdomere microvillus membrane; IDA:FlyBase; GO:0005262; F:calcium channel activity; IMP:UniProtKB; GO:0005516; F:calmodulin binding…
cluster14377	2	Probable protein phosphatase 2C F42G9.1	GO:0046872; F:metal ion binding; IEA:UniProtKB-KW; GO:0004722; F:protein serine/threonine phosphatase activity; IEA:InterPro; GO:0006470; P:protein dephosphorylation; IEA:InterPro
cluster14378	2	Ribosome production factor 2 homolog	GO:0005730; C:nucleolus; ISS:dictyBase; GO:0019843; F:rRNA binding; ISS:dictyBase; GO:0000027; P:ribosomal large subunit assembly; ISS:dictyBase
cluster14379	2	Probable RNA-directed DNA polymerase from transposon BS	GO:0003964; F:RNA-directed DNA polymerase activity; IMP:UniProtKB; GO:0006278; P:RNA-dependent DNA replication; IMP:GOC; GO:0006313; P:transposition, DNA-mediated; IMP:UniProtKB
cluster14386	2	Serine/threonine-protein kinase Smg1	GO:0005737; C:cytoplasm; ISS:UniProtKB; GO:0005634; C:nucleus; ISS:UniProtKB; GO:0005524; F:ATP binding; IEA:UniProtKB-KW; GO:0046872; F:metal ion binding; IEA:UniProtKB-KW; GO:0004672; F:protein kinase activity; NAS:FlyBase; GO:0004674; F:protein serine/threonine kinase activity; ISS:UniProtKB; GO:0007274; P:neuromuscular synaptic transmission; IDA:FlyBase; GO:0000184; P:nuclear-transcribed mRNA…
cluster14393	2	Putative alpha-L-fucosidase	GO:0005737; C:cytoplasm; IC:UniProtKB; GO:0005764; C:lysosome; IBA:RefGenome; GO:0004560; F:alpha-L-fucosidase activity; TAS:UniProtKB; GO:0042806; F:fucose binding; IDA:FlyBase; GO:0042742; P:defense response to bacterium; IMP:FlyBase; GO:0006004; P:fucose metabolic process; IEA:InterPro; GO:0006027; P:glycosaminoglycan catabolic process; NAS:UniProtKB
cluster14414	2	Probable splicing factor, arginine/serine-rich 1	GO:0005634; C:nucleus; IDA:UniProtKB; GO:0000166; F:nucleotide binding; IEA:InterPro; GO:0003723; F:RNA binding; NAS:UniProtKB; GO:0030154; P:cell differentiation; IEA:UniProtKB-KW; GO:0000398; P:mRNA splicing, via spliceosome; ISS:WormBase; GO:0007275; P:multicellular organismal development; IGI:UniProtKB; GO:0040009; P:regulation of growth rate; IGI:UniProtKB; GO:0008380; P:RNA splicing; NAS:Un…
cluster14422	2	Eukaryotic translation initiation factor 3 subunit H {ECO:0000255|HAMAP-Rule:MF_03007}	GO:0016282; C:eukaryotic 43S preinitiation complex; IEA:UniProtKB-HAMAP; GO:0033290; C:eukaryotic 48S preinitiation complex; IEA:UniProtKB-HAMAP; GO:0005852; C:eukaryotic translation initiation factor 3 complex; IEA:UniProtKB-HAMAP; GO:0003743; F:translation initiation factor activity; IEA:UniProtKB-HAMAP; GO:0001731; P:formation of translation preinitiation complex; IEA:UniProtKB-HAMAP
cluster14427	2	Protein costars	GO:0031143; C:pseudopodium; IDA:dictyBase; GO:0032970; P:regulation of actin filament-based process; IDA:UniProtKB; GO:2000145; P:regulation of cell motility; IDA:UniProtKB; GO:0031288; P:sorocarp morphogenesis; IMP:dictyBase
cluster14432	2	Probable manganese-transporting ATPase C10C6.6	GO:0005783; C:endoplasmic reticulum; IEA:UniProtKB-KW; GO:0016021; C:integral component of membrane; IEA:UniProtKB-KW; GO:0005524; F:ATP binding; IEA:UniProtKB-KW; GO:0019829; F:cation-transporting ATPase activity; IEA:InterPro; GO:0046872; F:metal ion binding; IEA:UniProtKB-KW
cluster14440	2	Myosin heavy chain, striated muscle	GO:0005737; C:cytoplasm; IEA:UniProtKB-KW; GO:0032982; C:myosin filament; IEA:UniProtKB-KW; GO:0005524; F:ATP binding; IEA:UniProtKB-KW; GO:0003774; F:motor activity; IEA:InterPro
cluster14444	2	Kinesin-related protein 6	GO:0005813; C:centrosome; TAS:dictyBase; GO:0005737; C:cytoplasm; IEA:UniProtKB-KW; GO:0005871; C:kinesin complex; IBA:RefGenome; GO:0005874; C:microtubule; IEA:UniProtKB-KW; GO:0005524; F:ATP binding; IEA:UniProtKB-KW; GO:0016887; F:ATPase activity; IBA:RefGenome; GO:0003777; F:microtubule motor activity; IBA:RefGenome; GO:0006200; P:ATP catabolic process; IBA:GOC; GO:0008152; P:metabolic proces…
cluster14447	2	Chromodomain-helicase-DNA-binding protein 3	GO:0005634; C:nucleus; IEA:UniProtKB-KW; GO:0005524; F:ATP binding; IEA:UniProtKB-KW; GO:0008026; F:ATP-dependent helicase activity; IEA:InterPro; GO:0003677; F:DNA binding; IEA:UniProtKB-KW; GO:0004386; F:helicase activity; ISS:FlyBase; GO:0008270; F:zinc ion binding; IEA:InterPro; GO:0006333; P:chromatin assembly or disassembly; NAS:UniProtKB; GO:0006355; P:regulation of transcription, DNA-temp…
cluster14448	2	DDRGK domain-containing protein 1	N/A
cluster14449	2	Enolase	GO:0000015; C:phosphopyruvate hydratase complex; IEA:InterPro; GO:0000287; F:magnesium ion binding; IEA:InterPro; GO:0004634; F:phosphopyruvate hydratase activity; IEA:UniProtKB-EC; GO:0006096; P:glycolytic process; IEA:UniProtKB-UniPathway
cluster14458	2	Myosin-I heavy chain	GO:0031252; C:cell leading edge; IDA:dictyBase; GO:0005829; C:cytosol; IDA:dictyBase; GO:0030175; C:filopodium; IDA:dictyBase; GO:0016020; C:membrane; IDA:dictyBase; GO:0016459; C:myosin complex; ISS:dictyBase; GO:0001891; C:phagocytic cup; IDA:dictyBase; GO:0003779; F:actin binding; ISS:dictyBase; GO:0030898; F:actin-dependent ATPase activity; ISS:dictyBase; GO:0005524; F:ATP binding; ISS:dictyB…
cluster14459	2	GPI mannosyltransferase 3	GO:0005789; C:endoplasmic reticulum membrane; ISS:UniProtKB; GO:0016021; C:integral component of membrane; IEA:UniProtKB-KW; GO:0000030; F:mannosyltransferase activity; ISS:UniProtKB; GO:0006506; P:GPI anchor biosynthetic process; ISS:UniProtKB; GO:0097502; P:mannosylation; ISS:GOC
cluster14460	2	Adenylate kinase {ECO:0000255|HAMAP-Rule:MF_03168}	GO:0005743; C:mitochondrial inner membrane; IEA:UniProtKB-HAMAP; GO:0005758; C:mitochondrial intermembrane space; IEA:UniProtKB-HAMAP; GO:0004017; F:adenylate kinase activity; IEA:UniProtKB-HAMAP; GO:0005524; F:ATP binding; IEA:UniProtKB-KW; GO:0006172; P:ADP biosynthetic process; IEA:UniProtKB-HAMAP; GO:0046033; P:AMP metabolic process; IEA:UniProtKB-HAMAP; GO:0046034; P:ATP metabolic process; I…
cluster14461	2	Retrovirus-related Pol polyprotein from transposon 297	GO:0004190; F:aspartic-type endopeptidase activity; IEA:UniProtKB-KW; GO:0004519; F:endonuclease activity; IEA:UniProtKB-KW; GO:0003676; F:nucleic acid binding; IEA:InterPro; GO:0003964; F:RNA-directed DNA polymerase activity; IEA:UniProtKB-KW; GO:0015074; P:DNA integration; IEA:InterPro
cluster14463	2	Esterase B1	GO:0052689; F:carboxylic ester hydrolase activity; IEA:UniProtKB-KW
cluster14464	2	Alpha-latrocrustotoxin-Lt1a	GO:0016021; C:integral component of membrane; IEA:UniProtKB-KW; GO:0072556; C:other organism presynaptic membrane; IEA:UniProtKB-KW; GO:0006887; P:exocytosis; IEA:UniProtKB-KW
cluster14472	2	P-granule-associated novel protein 1	GO:0005737; C:cytoplasm; IDA:WormBase; GO:0016021; C:integral component of membrane; IEA:UniProtKB-KW; GO:0043186; C:P granule; IDA:WormBase; GO:0005886; C:plasma membrane; IDA:WormBase; GO:0017151; F:DEAD/H-box RNA helicase binding; IPI:WormBase; GO:0007281; P:germ cell development; IMP:WormBase; GO:0018996; P:molting cycle, collagen and cuticulin-based cuticle; IMP:WormBase; GO:0007275; P:multi…
cluster14474	2	Calmodulin-like protein	GO:0005509; F:calcium ion binding; IEA:InterPro
cluster14481	2	Krueppel homolog 1	GO:0005634; C:nucleus; ISS:FlyBase; GO:0003677; F:DNA binding; IEA:UniProtKB-KW; GO:0046872; F:metal ion binding; IEA:UniProtKB-KW; GO:0003700; F:sequence-specific DNA binding transcription factor activity; ISS:FlyBase; GO:0007552; P:metamorphosis; IMP:FlyBase; GO:0045316; P:negative regulation of compound eye photoreceptor development; IMP:FlyBase; GO:0010977; P:negative regulation of neuron pro…
cluster14503	2	Troponin I	GO:0005861; C:troponin complex; IEA:InterPro; GO:0046872; F:metal ion binding; IEA:UniProtKB-KW
cluster14515	2	Bifunctional lysine-specific demethylase and histidyl-hydroxylase NO66	GO:0005634; C:nucleus; ISS:UniProtKB; GO:0051864; F:histone demethylase activity (H3-K36 specific); ISS:UniProtKB; GO:0032453; F:histone demethylase activity (H3-K4 specific); ISS:UniProtKB; GO:0005506; F:iron ion binding; ISS:UniProtKB; GO:0016706; F:oxidoreductase activity, acting on paired donors, with incorporation or reduction of molecular oxygen, 2-oxoglutarate as one donor, and incorporati…
cluster14548	2	Xylosyltransferase oxt	GO:0005783; C:endoplasmic reticulum; IEA:UniProtKB-KW; GO:0005794; C:Golgi apparatus; IEA:UniProtKB-KW; GO:0016021; C:integral component of membrane; NAS:UniProtKB; GO:0008375; F:acetylglucosaminyltransferase activity; IEA:InterPro; GO:0030158; F:protein xylosyltransferase activity; IDA:UniProtKB; GO:0030206; P:chondroitin sulfate biosynthetic process; NAS:FlyBase; GO:0050650; P:chondroitin sulfa…
cluster14558	2	Protein lap4	GO:0016327; C:apicolateral plasma membrane; IDA:FlyBase; GO:0016323; C:basolateral plasma membrane; IDA:FlyBase; GO:0005576; C:extracellular region; IDA:UniProtKB; GO:0045169; C:fusome; IDA:FlyBase; GO:0016328; C:lateral plasma membrane; IDA:FlyBase; GO:0031594; C:neuromuscular junction; IDA:FlyBase; GO:0005918; C:septate junction; IDA:FlyBase; GO:0005923; C:tight junction; IEA:UniProtKB-KW; GO:0…
cluster14562	2	AP-2 complex subunit sigma	GO:0030122; C:AP-2 adaptor complex; IDA:dictyBase; GO:0030132; C:clathrin coat of coated pit; IC:dictyBase; GO:0008565; F:protein transporter activity; IEA:InterPro; GO:0006897; P:endocytosis; IEA:UniProtKB-KW
cluster14580	2	Aminoacylase-1	GO:0005737; C:cytoplasm; IEA:UniProtKB-KW; GO:0004046; F:aminoacylase activity; IEA:UniProtKB-EC; GO:0046872; F:metal ion binding; IEA:UniProtKB-KW; GO:0008237; F:metallopeptidase activity; IEA:InterPro; GO:0006520; P:cellular amino acid metabolic process; IEA:InterPro
cluster14590	2	Retrovirus-related Pol polyprotein from type-1 retrotransposable element R2	GO:0004519; F:endonuclease activity; IEA:UniProtKB-KW; GO:0003964; F:RNA-directed DNA polymerase activity; IEA:UniProtKB-KW
cluster14591	2	Protein KRI1 homolog	N/A
cluster14592	2	Multidrug resistance protein	GO:0016021; C:integral component of membrane; IEA:UniProtKB-KW; GO:0005524; F:ATP binding; IEA:UniProtKB-KW; GO:0008559; F:xenobiotic-transporting ATPase activity; IEA:UniProtKB-EC
cluster14593	2	Zinc finger protein weckle	GO:0005634; C:nucleus; IDA:FlyBase; GO:0005886; C:plasma membrane; IDA:FlyBase; GO:0003676; F:nucleic acid binding; IEA:InterPro; GO:0042803; F:protein homodimerization activity; IDA:FlyBase; GO:0008270; F:zinc ion binding; IEA:InterPro; GO:0009950; P:dorsal/ventral axis specification; IMP:FlyBase; GO:0007311; P:maternal specification of dorsal/ventral axis, oocyte, germ-line encoded; IMP:FlyBase…
cluster14598	2	Probable cysteine desulfurase, mitochondrial	GO:0005875; C:microtubule associated complex; IDA:FlyBase; GO:0005739; C:mitochondrion; IEA:UniProtKB-KW; GO:0005634; C:nucleus; IEA:UniProtKB-KW; GO:0031071; F:cysteine desulfurase activity; IEA:UniProtKB-EC; GO:0030170; F:pyridoxal phosphate binding; IEA:InterPro; GO:0006534; P:cysteine metabolic process; IEA:InterPro
cluster14604	2	Probable Dol-P-Man:Man(5)GlcNAc(2)-PP-Dol alpha-1,3-mannosyltransferase	GO:0005783; C:endoplasmic reticulum; ISS:dictyBase; GO:0016021; C:integral component of membrane; IEA:UniProtKB-KW; GO:0000033; F:alpha-1,3-mannosyltransferase activity; ISS:dictyBase; GO:0052925; F:dol-P-Man:Man(5)GlcNAc(2)-PP-Dol alpha-1,3-mannosyltransferase activity; IEA:UniProtKB-EC; GO:0006488; P:dolichol-linked oligosaccharide biosynthetic process; ISS:dictyBase; GO:0097502; P:mannosylatio…
cluster14615	2	Splicing factor U2AF 65 kDa subunit	GO:0005634; C:nucleus; IEA:UniProtKB-KW; GO:0000166; F:nucleotide binding; IEA:InterPro; GO:0003723; F:RNA binding; IEA:UniProtKB-KW; GO:0006397; P:mRNA processing; IEA:UniProtKB-KW; GO:0008380; P:RNA splicing; IEA:UniProtKB-KW
cluster14617	2	Histone H3	GO:0000786; C:nucleosome; IEA:UniProtKB-KW; GO:0005634; C:nucleus; IEA:UniProtKB-KW; GO:0003677; F:DNA binding; IEA:UniProtKB-KW
cluster14618	2	Putative tyrosine-protein kinase F09A5.2	GO:0016021; C:integral component of membrane; IEA:UniProtKB-KW; GO:0005524; F:ATP binding; IEA:UniProtKB-KW; GO:0004714; F:transmembrane receptor protein tyrosine kinase activity; IEA:UniProtKB-EC
cluster14619	2	Protein downstream neighbor of son homolog	GO:0005634; C:nucleus; IDA:FlyBase; GO:0051301; P:cell division; IEA:UniProtKB-KW; GO:0008283; P:cell proliferation; IMP:FlyBase; GO:0007307; P:eggshell chorion gene amplification; IMP:FlyBase; GO:0007275; P:multicellular organismal development; IEA:UniProtKB-KW; GO:0033260; P:nuclear cell cycle DNA replication; IMP:FlyBase
cluster14621	2	SPX and EXS domain-containing protein 3	GO:0016021; C:integral component of membrane; IEA:UniProtKB-KW
cluster14624	2	Cytochrome c oxidase assembly protein COX11, mitochondrial	GO:0016021; C:integral component of membrane; IEA:UniProtKB-KW; GO:0005743; C:mitochondrial inner membrane; IEA:UniProtKB-KW; GO:0005739; C:mitochondrion; ISS:dictyBase; GO:0005507; F:copper ion binding; ISS:dictyBase; GO:0009060; P:aerobic respiration; ISS:dictyBase; GO:0006461; P:protein complex assembly; ISS:dictyBase
cluster14625	2	Acetylcholine receptor non-alpha chain	GO:0030054; C:cell junction; IEA:UniProtKB-KW; GO:0016021; C:integral component of membrane; IEA:UniProtKB-KW; GO:0045211; C:postsynaptic membrane; IEA:UniProtKB-KW; GO:0004889; F:acetylcholine-activated cation-selective channel activity; IEA:InterPro
cluster14627	2	Serum response factor homolog A	GO:0005634; C:nucleus; IC:dictyBase; GO:0003677; F:DNA binding; IEA:UniProtKB-KW; GO:0003700; F:sequence-specific DNA binding transcription factor activity; IMP:dictyBase; GO:0031289; P:actin phosphorylation; IMP:dictyBase; GO:0031247; P:actin rod assembly; IMP:dictyBase; GO:0031154; P:culmination involved in sorocarp development; IMP:dictyBase; GO:0040011; P:locomotion; IMP:dictyBase; GO:0006357…
cluster14629	2	Neurobeachin	GO:0005737; C:cytoplasm; IDA:UniProtKB; GO:0016021; C:integral component of membrane; IDA:UniProtKB; GO:0043025; C:neuronal cell body; IDA:FlyBase; GO:0051018; F:protein kinase A binding; IDA:UniProtKB; GO:0042675; P:compound eye cone cell differentiation; IMP:FlyBase; GO:0042462; P:eye photoreceptor cell development; IMP:UniProtKB; GO:0016319; P:mushroom body development; IMP:FlyBase; GO:0007528…
cluster14631	2	Probable calcium-transporting ATPase	GO:0016021; C:integral component of membrane; IEA:UniProtKB-KW; GO:0005886; C:plasma membrane; IEA:UniProtKB-KW; GO:0005524; F:ATP binding; IEA:UniProtKB-KW; GO:0005388; F:calcium-transporting ATPase activity; IEA:UniProtKB-EC; GO:0046872; F:metal ion binding; IEA:InterPro
cluster14632	2	Random slug protein 5	N/A
cluster14633	2	Xanthine dehydrogenase	GO:0005777; C:peroxisome; IEA:UniProtKB-KW; GO:0051537; F:2 iron, 2 sulfur cluster binding; ISS:UniProtKB; GO:0009055; F:electron carrier activity; IEA:InterPro; GO:0050660; F:flavin adenine dinucleotide binding; ISS:UniProtKB; GO:0005506; F:iron ion binding; IEA:InterPro; GO:0043546; F:molybdopterin cofactor binding; ISS:UniProtKB; GO:0008762; F:UDP-N-acetylmuramate dehydrogenase activity; IEA:I…
cluster14635	2	Ribosome biogenesis protein BOP1 homolog {ECO:0000255|HAMAP-Rule:MF_03027}	GO:0005730; C:nucleolus; IEA:UniProtKB-HAMAP; GO:0030687; C:preribosome, large subunit precursor; IEA:UniProtKB-HAMAP; GO:0043021; F:ribonucleoprotein complex binding; IEA:UniProtKB-HAMAP; GO:0000466; P:maturation of 5.8S rRNA from tricistronic rRNA transcript (SSU-rRNA, 5.8S rRNA, LSU-rRNA); IEA:UniProtKB-HAMAP; GO:0000463; P:maturation of LSU-rRNA from tricistronic rRNA transcript (SSU-rRNA, 5.…
cluster14636	2	Transmembrane protein 104 homolog	GO:0016021; C:integral component of membrane; IEA:UniProtKB-KW
cluster14644	2	Uncharacterized protein PFB0145c	GO:0005737; C:cytoplasm; NAS:UniProtKB; GO:0016020; C:membrane; NAS:UniProtKB
cluster15970	2	Putative glycerophosphocholine phosphodiesterase GPCPD1 homolog T05H10.7	GO:0008081; F:phosphoric diester hydrolase activity; IEA:InterPro; GO:2001070; F:starch binding; IEA:InterPro; GO:0006629; P:lipid metabolic process; IEA:InterPro
cluster15988	2	Dynein assembly factor 1, axonemal homolog	GO:0005930; C:axoneme; ISS:UniProtKB; GO:0045502; F:dynein binding; ISS:UniProtKB; GO:0060271; P:cilium morphogenesis; ISS:UniProtKB; GO:0044458; P:motile cilium assembly; IEA:InterPro
cluster15989	2	Proteasome subunit beta type-5	GO:0005737; C:cytoplasm; IPI:dictyBase; GO:0005634; C:nucleus; IPI:dictyBase; GO:0005839; C:proteasome core complex; IEA:InterPro; GO:0004298; F:threonine-type endopeptidase activity; IEA:UniProtKB-KW; GO:0006508; P:proteolysis; IDA:dictyBase; GO:0051603; P:proteolysis involved in cellular protein catabolic process; IEA:InterPro
cluster15991	2	Putative stoned B-like protein	GO:0030131; C:clathrin adaptor complex; IEA:InterPro; GO:0045202; C:synapse; IDA:WormBase; GO:0006897; P:endocytosis; IEA:UniProtKB-KW; GO:0006886; P:intracellular protein transport; IEA:InterPro; GO:0040017; P:positive regulation of locomotion; IMP:WormBase
cluster16015	2	Guanine nucleotide-binding protein alpha-12 subunit	GO:0031526; C:brush border membrane; IBA:RefGenome; GO:0005834; C:heterotrimeric G-protein complex; IBA:RefGenome; GO:0031752; F:D5 dopamine receptor binding; IBA:RefGenome; GO:0031683; F:G-protein beta/gamma-subunit complex binding; IBA:RefGenome; GO:0005525; F:GTP binding; IEA:UniProtKB-KW; GO:0003924; F:GTPase activity; IBA:RefGenome; GO:0046872; F:metal ion binding; IEA:UniProtKB-KW; GO:00048…
cluster16025	2	Tyrosine-protein phosphatase 1	GO:0005856; C:cytoskeleton; IEA:UniProtKB-KW; GO:0016529; C:sarcoplasmic reticulum; IDA:WormBase; GO:0004725; F:protein tyrosine phosphatase activity; IEA:UniProtKB-EC
cluster16038	2	Ras-related protein RabJ	GO:0005886; C:plasma membrane; IEA:UniProtKB-KW; GO:0005525; F:GTP binding; IEA:UniProtKB-KW; GO:0015031; P:protein transport; IEA:InterPro; GO:0007264; P:small GTPase mediated signal transduction; IEA:InterPro
cluster16046	2	Phospholipase A2 AP-PLA2-I	GO:0005576; C:extracellular region; IEA:UniProtKB-KW; GO:0005509; F:calcium ion binding; IEA:InterPro; GO:0004623; F:phospholipase A2 activity; IEA:UniProtKB-EC; GO:0044179; P:hemolysis in other organism; IEA:UniProtKB-KW; GO:0016042; P:lipid catabolic process; IEA:UniProtKB-KW; GO:0006644; P:phospholipid metabolic process; IEA:InterPro
cluster16060	2	bZIP transcription factor 8	GO:0043565; F:sequence-specific DNA binding; IEA:InterPro; GO:0003700; F:sequence-specific DNA binding transcription factor activity; IEA:InterPro
cluster16077	2	DNA topoisomerase 1	GO:0005730; C:nucleolus; IBA:RefGenome; GO:0005634; C:nucleus; ISS:dictyBase; GO:0031298; C:replication fork protection complex; IBA:RefGenome; GO:0003677; F:DNA binding; IEA:UniProtKB-KW; GO:0003917; F:DNA topoisomerase type I activity; ISS:dictyBase; GO:0003918; F:DNA topoisomerase type II (ATP-hydrolyzing) activity; IEA:InterPro; GO:0006338; P:chromatin remodeling; IBA:RefGenome; GO:0007059; P…
cluster16079	2	Lysine-specific demethylase rbr-2	GO:0005634; C:nucleus; IDA:WormBase; GO:0003677; F:DNA binding; IEA:InterPro; GO:0034648; F:histone demethylase activity (H3-dimethyl-K4 specific); IDA:WormBase; GO:0034647; F:histone demethylase activity (H3-trimethyl-K4 specific); IDA:WormBase; GO:0016706; F:oxidoreductase activity, acting on paired donors, with incorporation or reduction of molecular oxygen, 2-oxoglutarate as one donor, and in…
cluster16084	2	Striatin-interacting protein homolog	N/A
cluster16085	2	Mediator of RNA polymerase II transcription subunit 24	GO:0005634; C:nucleus; IEA:UniProtKB-KW; GO:0006355; P:regulation of transcription, DNA-templated; IEA:UniProtKB-KW; GO:0006351; P:transcription, DNA-templated; IEA:UniProtKB-KW
cluster16087	2	Xanthine dehydrogenase	GO:0005777; C:peroxisome; IEA:UniProtKB-KW; GO:0051537; F:2 iron, 2 sulfur cluster binding; ISS:UniProtKB; GO:0009055; F:electron carrier activity; IEA:InterPro; GO:0050660; F:flavin adenine dinucleotide binding; ISS:UniProtKB; GO:0005506; F:iron ion binding; IEA:InterPro; GO:0043546; F:molybdopterin cofactor binding; ISS:UniProtKB; GO:0008762; F:UDP-N-acetylmuramate dehydrogenase activity; IEA:I…
cluster16088	2	Peptidyl-prolyl cis-trans isomerase	GO:0042277; F:peptide binding; IEA:UniProtKB-KW; GO:0003755; F:peptidyl-prolyl cis-trans isomerase activity; IEA:UniProtKB-KW; GO:0006457; P:protein folding; IEA:UniProtKB-KW
cluster16091	2	KRR1 small subunit processome component homolog	GO:0005634; C:nucleus; IEA:UniProtKB-KW; GO:0030529; C:ribonucleoprotein complex; IEA:UniProtKB-KW; GO:0003723; F:RNA binding; IEA:UniProtKB-KW; GO:0006364; P:rRNA processing; IEA:UniProtKB-KW
cluster16097	2	Actin-related protein 8 {ECO:0000250|UniProtKB:Q8R2S9, ECO:0000312|EMBL:EAL63536.1}	GO:0005737; C:cytoplasm; IEA:UniProtKB-KW; GO:0005856; C:cytoskeleton; IEA:UniProtKB-KW; GO:0031011; C:Ino80 complex; IEA:InterPro; GO:0005524; F:ATP binding; IEA:UniProtKB-KW; GO:0006338; P:chromatin remodeling; IEA:InterPro; GO:0006310; P:DNA recombination; IEA:UniProtKB-KW; GO:0006281; P:DNA repair; IEA:UniProtKB-KW; GO:0006355; P:regulation of transcription, DNA-templated; IEA:UniProtKB-KW; G…
cluster16109	2	Golgi to ER traffic protein 4 homolog	N/A
cluster16115	2	Pre-mRNA-splicing factor slu7	GO:0005681; C:spliceosomal complex; ISS:dictyBase; GO:0003676; F:nucleic acid binding; IEA:InterPro; GO:0008270; F:zinc ion binding; IEA:InterPro; GO:0006397; P:mRNA processing; IEA:UniProtKB-KW; GO:0000375; P:RNA splicing, via transesterification reactions; ISS:dictyBase
cluster16116	2	U21-ctenitoxin-Pn1a	GO:0005576; C:extracellular region; IEA:UniProtKB-KW; GO:0004252; F:serine-type endopeptidase activity; IEA:InterPro
cluster16117	2	Disks large 1 tumor suppressor protein	GO:0045179; C:apical cortex; IDA:FlyBase; GO:0016327; C:apicolateral plasma membrane; IDA:FlyBase; GO:0016323; C:basolateral plasma membrane; TAS:FlyBase; GO:0005938; C:cell cortex; IDA:FlyBase; GO:0005856; C:cytoskeleton; IEA:UniProtKB-KW; GO:0016328; C:lateral plasma membrane; IDA:FlyBase; GO:0016020; C:membrane; TAS:FlyBase; GO:0031594; C:neuromuscular junction; IDA:FlyBase; GO:0048471; C:peri…
cluster16121	2	UV excision repair protein RAD23 homolog	GO:0005634; C:nucleus; IEA:UniProtKB-KW; GO:0045335; C:phagocytic vesicle; IDA:dictyBase; GO:0003684; F:damaged DNA binding; IEA:InterPro; GO:0006289; P:nucleotide-excision repair; IEA:InterPro; GO:0043161; P:proteasome-mediated ubiquitin-dependent protein catabolic process; IEA:InterPro
cluster16129	2	Probable serine/threonine-protein kinase DDB_G0286465	GO:0005524; F:ATP binding; IEA:UniProtKB-KW; GO:0004674; F:protein serine/threonine kinase activity; IEA:UniProtKB-KW
cluster16130	2	PRADC1-like protein	GO:0005576; C:extracellular region; ISS:UniProtKB; GO:0007521; P:muscle cell fate determination; IMP:UniProtKB
cluster16144	2	DNA topoisomerase 1	GO:0005730; C:nucleolus; IBA:RefGenome; GO:0005634; C:nucleus; ISS:dictyBase; GO:0031298; C:replication fork protection complex; IBA:RefGenome; GO:0003677; F:DNA binding; IEA:UniProtKB-KW; GO:0003917; F:DNA topoisomerase type I activity; ISS:dictyBase; GO:0003918; F:DNA topoisomerase type II (ATP-hydrolyzing) activity; IEA:InterPro; GO:0006338; P:chromatin remodeling; IBA:RefGenome; GO:0007059; P…
cluster16145	2	Intermediate filament protein ifc-2	GO:0005737; C:cytoplasm; IDA:WormBase; GO:0030057; C:desmosome; IDA:WormBase; GO:0005882; C:intermediate filament; IEA:UniProtKB-KW; GO:0005198; F:structural molecule activity; IEA:InterPro
cluster16157	2	Protein suppressor of hairy wing	GO:0005634; C:nucleus; IEA:UniProtKB-KW; GO:0003677; F:DNA binding; IEA:UniProtKB-KW; GO:0046872; F:metal ion binding; IEA:UniProtKB-KW; GO:0006355; P:regulation of transcription, DNA-templated; IEA:UniProtKB-KW; GO:0006351; P:transcription, DNA-templated; IEA:UniProtKB-KW
cluster16161	2	Probable tRNA N6-adenosine threonylcarbamoyltransferase {ECO:0000255|HAMAP-Rule:MF_03180}	GO:0005737; C:cytoplasm; IEA:UniProtKB-HAMAP; GO:0005634; C:nucleus; IEA:UniProtKB-KW; GO:0046872; F:metal ion binding; IEA:UniProtKB-KW; GO:0016747; F:transferase activity, transferring acyl groups other than amino-acyl groups; IEA:UniProtKB-HAMAP; GO:0070526; P:threonylcarbamoyladenosine biosynthetic process; IEA:UniProtKB-HAMAP
cluster16164	2	Hrp65 protein	GO:0005737; C:cytoplasm; IDA:UniProtKB; GO:0005856; C:cytoskeleton; IEA:UniProtKB-KW; GO:0005634; C:nucleus; IDA:UniProtKB; GO:0000166; F:nucleotide binding; IEA:InterPro; GO:0003723; F:RNA binding; NAS:UniProtKB; GO:0006406; P:mRNA export from nucleus; NAS:UniProtKB
cluster16168	2	Ras-related protein Rab-4	GO:0005886; C:plasma membrane; IEA:UniProtKB-KW; GO:0005525; F:GTP binding; IEA:UniProtKB-KW; GO:0015031; P:protein transport; IEA:UniProtKB-KW; GO:0007264; P:small GTPase mediated signal transduction; IEA:InterPro
cluster16169	2	Myotubularin-related protein 3	GO:0005737; C:cytoplasm; ISS:UniProtKB; GO:0019898; C:extrinsic component of membrane; ISS:UniProtKB; GO:0016312; F:inositol bisphosphate phosphatase activity; IDA:WormBase; GO:0008289; F:lipid binding; IEA:UniProtKB-KW; GO:0046872; F:metal ion binding; IEA:UniProtKB-KW; GO:0034594; F:phosphatidylinositol trisphosphate phosphatase activity; IDA:WormBase; GO:0052629; F:phosphatidylinositol-3,5-bis…
cluster16170	2	ABC transporter A family member 11	GO:0043190; C:ATP-binding cassette (ABC) transporter complex; ISS:dictyBase; GO:0005524; F:ATP binding; IEA:UniProtKB-KW; GO:0042626; F:ATPase activity, coupled to transmembrane movement of substances; ISS:dictyBase; GO:0055085; P:transmembrane transport; ISS:GOC; GO:0006810; P:transport; ISS:dictyBase
cluster16171	2	77 kDa echinoderm microtubule-associated protein	GO:0005737; C:cytoplasm; IEA:UniProtKB-KW; GO:0005874; C:microtubule; IEA:UniProtKB-KW
cluster16173	2	Ras-like protein rasU	GO:0005886; C:plasma membrane; IEA:UniProtKB-KW; GO:0005525; F:GTP binding; ISS:dictyBase; GO:0003924; F:GTPase activity; ISS:dictyBase; GO:0007265; P:Ras protein signal transduction; ISS:dictyBase
cluster16177	2	Probable helicase DDB_G0274399	GO:0005634; C:nucleus; IEA:UniProtKB-KW; GO:0005524; F:ATP binding; IEA:UniProtKB-KW; GO:0004386; F:helicase activity; IEA:UniProtKB-KW
cluster16178	2	Ribonuclease Z	GO:0005634; C:nucleus; IEA:UniProtKB-KW; GO:0004519; F:endonuclease activity; IEA:UniProtKB-KW; GO:0046872; F:metal ion binding; IEA:UniProtKB-KW; GO:0007281; P:germ cell development; IMP:WormBase; GO:0007126; P:meiotic nuclear division; IMP:WormBase; GO:0002119; P:nematode larval development; IMP:WormBase; GO:0040026; P:positive regulation of vulval development; IGI:WormBase; GO:0008033; P:tRNA …
cluster16183	2	ATP-dependent RNA helicase ddx23	GO:0005737; C:cytoplasm; IEA:UniProtKB-KW; GO:0005681; C:spliceosomal complex; ISS:dictyBase; GO:0005524; F:ATP binding; IEA:UniProtKB-KW; GO:0004004; F:ATP-dependent RNA helicase activity; ISS:dictyBase; GO:0003676; F:nucleic acid binding; IEA:InterPro; GO:0006200; P:ATP catabolic process; ISS:GOC; GO:0006397; P:mRNA processing; IEA:UniProtKB-KW; GO:0000375; P:RNA splicing, via transesterificati…
cluster16184	2	Cleavage and polyadenylation specificity factor subunit CG7185	GO:0005849; C:mRNA cleavage factor complex; ISS:FlyBase; GO:0005634; C:nucleus; IC:FlyBase; GO:0003729; F:mRNA binding; ISS:FlyBase; GO:0000166; F:nucleotide binding; IEA:InterPro; GO:0006379; P:mRNA cleavage; ISS:FlyBase; GO:0000381; P:regulation of alternative mRNA splicing, via spliceosome; IMP:FlyBase
cluster16187	2	U21-ctenitoxin-Pn1a	GO:0005576; C:extracellular region; IEA:UniProtKB-KW; GO:0004252; F:serine-type endopeptidase activity; IEA:InterPro
cluster16190	2	Peptidyl-prolyl cis-trans isomerase	GO:0042277; F:peptide binding; IEA:UniProtKB-KW; GO:0003755; F:peptidyl-prolyl cis-trans isomerase activity; IEA:UniProtKB-KW; GO:0006457; P:protein folding; IEA:UniProtKB-KW
cluster16191	2	Zinc finger FYVE domain-containing protein 26 homolog	GO:0046872; F:metal ion binding; IEA:UniProtKB-KW
cluster16195	2	Nucleolar protein 58	GO:0005634; C:nucleus; IEA:UniProtKB-KW; GO:0042254; P:ribosome biogenesis; IEA:UniProtKB-KW
cluster16215	2	ABC transporter B family member 7	GO:0016021; C:integral component of membrane; IBA:RefGenome; GO:0005524; F:ATP binding; IEA:UniProtKB-KW; GO:0042626; F:ATPase activity, coupled to transmembrane movement of substances; IBA:RefGenome; GO:0006935; P:chemotaxis; IMP:dictyBase; GO:0055085; P:transmembrane transport; IBA:RefGenome
cluster16218	2	Acyl-CoA synthetase short-chain family member B, mitochondrial	GO:0005739; C:mitochondrion; IEA:UniProtKB-KW; GO:0003987; F:acetate-CoA ligase activity; ISS:UniProtKB; GO:0005524; F:ATP binding; IEA:UniProtKB-KW; GO:0008610; P:lipid biosynthetic process; ISS:UniProtKB
cluster16221	2	Transient receptor potential protein	GO:0034703; C:cation channel complex; IPI:FlyBase; GO:0016027; C:inaD signaling complex; IPI:UniProtKB; GO:0016021; C:integral component of membrane; NAS:UniProtKB; GO:0005886; C:plasma membrane; IDA:UniProtKB; GO:0016028; C:rhabdomere; IDA:UniProtKB; GO:0035997; C:rhabdomere microvillus membrane; IDA:FlyBase; GO:0005262; F:calcium channel activity; IMP:UniProtKB; GO:0005516; F:calmodulin binding…
cluster16222	2	dTDP-D-glucose 4,6-dehydratase	GO:0050662; F:coenzyme binding; IEA:InterPro; GO:0008460; F:dTDP-glucose 4,6-dehydratase activity; IEA:UniProtKB-EC; GO:0009225; P:nucleotide-sugar metabolic process; IEA:InterPro
cluster16223	2	Spastin {ECO:0000255|HAMAP-Rule:MF_03021}	GO:0005737; C:cytoplasm; IEA:UniProtKB-HAMAP; GO:0016021; C:integral component of membrane; IEA:UniProtKB-KW; GO:0005874; C:microtubule; IEA:UniProtKB-HAMAP; GO:0005815; C:microtubule organizing center; IEA:UniProtKB-HAMAP; GO:0005634; C:nucleus; IEA:UniProtKB-HAMAP; GO:0005524; F:ATP binding; IEA:UniProtKB-HAMAP; GO:0008017; F:microtubule binding; ISS:UniProtKB; GO:0008568; F:microtubule-severin…
cluster16224	2	UPF0746 protein DDB_G0281095	GO:0003677; F:DNA binding; IEA:UniProtKB-KW
cluster16232	2	Probable protein-L-isoaspartate O-methyltransferase	GO:0005737; C:cytoplasm; IEA:UniProtKB-KW; GO:0004719; F:protein-L-isoaspartate (D-aspartate) O-methyltransferase activity; IEA:UniProtKB-EC
cluster16239	2	Zinc finger protein GLIS2 homolog	GO:0016607; C:nuclear speck; ISS:UniProtKB; GO:0003677; F:DNA binding; IEA:UniProtKB-KW; GO:0046872; F:metal ion binding; IEA:UniProtKB-KW; GO:0031670; P:cellular response to nutrient; IDA:FlyBase; GO:0048009; P:insulin-like growth factor receptor signaling pathway; IMP:FlyBase; GO:0007275; P:multicellular organismal development; IEA:UniProtKB-KW; GO:0000122; P:negative regulation of transcriptio…
cluster16245	2	Probable methylmalonate-semialdehyde dehydrogenase [acylating], mitochondrial	GO:0005739; C:mitochondrion; IEA:UniProtKB-KW; GO:0018478; F:malonate-semialdehyde dehydrogenase (acetylating) activity; IEA:UniProtKB-EC; GO:0004491; F:methylmalonate-semialdehyde dehydrogenase (acylating) activity; IEA:UniProtKB-EC
cluster16247	2	DNA topoisomerase 1	GO:0005730; C:nucleolus; IBA:RefGenome; GO:0005634; C:nucleus; ISS:dictyBase; GO:0031298; C:replication fork protection complex; IBA:RefGenome; GO:0003677; F:DNA binding; IEA:UniProtKB-KW; GO:0003917; F:DNA topoisomerase type I activity; ISS:dictyBase; GO:0003918; F:DNA topoisomerase type II (ATP-hydrolyzing) activity; IEA:InterPro; GO:0006338; P:chromatin remodeling; IBA:RefGenome; GO:0007059; P…
cluster16248	2	Paramyosin	GO:0005737; C:cytoplasm; IEA:UniProtKB-KW; GO:0032982; C:myosin filament; IEA:UniProtKB-KW; GO:0003774; F:motor activity; IEA:InterPro
cluster16250	2	Paramyosin	GO:0005737; C:cytoplasm; IEA:UniProtKB-KW; GO:0032982; C:myosin filament; IEA:UniProtKB-KW; GO:0003774; F:motor activity; IEA:InterPro
cluster16252	2	Venom serine protease 34	GO:0005576; C:extracellular region; IEA:UniProtKB-KW; GO:0004252; F:serine-type endopeptidase activity; IEA:InterPro
cluster16257	2	Triosephosphate isomerase	GO:0004807; F:triose-phosphate isomerase activity; IEA:UniProtKB-EC; GO:0006094; P:gluconeogenesis; IEA:UniProtKB-UniPathway; GO:0006096; P:glycolytic process; IEA:UniProtKB-UniPathway; GO:0006098; P:pentose-phosphate shunt; IEA:UniProtKB-KW
cluster16261	2	Fibroblast growth factor receptor	GO:0016021; C:integral component of membrane; IEA:UniProtKB-KW; GO:0005524; F:ATP binding; IEA:UniProtKB-KW; GO:0004714; F:transmembrane receptor protein tyrosine kinase activity; IEA:UniProtKB-EC
cluster16262	2	Probable 2-hydroxyacyl-CoA lyase 1	GO:0005737; C:cytoplasm; IEA:UniProtKB-KW; GO:0016831; F:carboxy-lyase activity; IEA:UniProtKB-KW; GO:0000287; F:magnesium ion binding; IEA:InterPro; GO:0030976; F:thiamine pyrophosphate binding; IEA:InterPro
cluster16263	2	Transitional endoplasmic reticulum ATPase homolog 1	GO:0034098; C:Cdc48p-Npl4p-Ufd1p AAA ATPase complex; IPI:WormBase; GO:0005737; C:cytoplasm; IDA:WormBase; GO:0005654; C:nucleoplasm; IDA:WormBase; GO:0005634; C:nucleus; IDA:WormBase; GO:0048471; C:perinuclear region of cytoplasm; IDA:WormBase; GO:0005524; F:ATP binding; IEA:UniProtKB-KW; GO:0016887; F:ATPase activity; IDA:WormBase; GO:0006200; P:ATP catabolic process; IDA:WormBase; GO:0009792; P…
cluster16264	2	Degenerin mec-4	GO:0005887; C:integral component of plasma membrane; IDA:WormBase; GO:0032589; C:neuron projection membrane; IDA:WormBase; GO:0015280; F:ligand-gated sodium channel activity; IDA:WormBase; GO:0008219; P:cell death; IEA:UniProtKB-KW; GO:0007638; P:mechanosensory behavior; IMP:WormBase; GO:0061096; P:negative regulation of turning behavior involved in mating; IMP:WormBase; GO:0009612; P:response to…
cluster16265	2	UPF0554 protein	N/A
cluster16266	2	Probable serine/threonine-protein kinase DDB_G0272282	GO:0005524; F:ATP binding; IEA:UniProtKB-KW; GO:0035091; F:phosphatidylinositol binding; IEA:InterPro; GO:0004674; F:protein serine/threonine kinase activity; IEA:UniProtKB-KW
cluster16269	2	Transitional endoplasmic reticulum ATPase homolog 1	GO:0034098; C:Cdc48p-Npl4p-Ufd1p AAA ATPase complex; IPI:WormBase; GO:0005737; C:cytoplasm; IDA:WormBase; GO:0005654; C:nucleoplasm; IDA:WormBase; GO:0005634; C:nucleus; IDA:WormBase; GO:0048471; C:perinuclear region of cytoplasm; IDA:WormBase; GO:0005524; F:ATP binding; IEA:UniProtKB-KW; GO:0016887; F:ATPase activity; IDA:WormBase; GO:0006200; P:ATP catabolic process; IDA:WormBase; GO:0009792; P…
cluster16272	2	Bromodomain and WD repeat-containing DDB_G0285837	N/A
cluster16276	2	Probable dolichyl pyrophosphate Man9GlcNAc2 alpha-1,3-glucosyltransferase	GO:0005789; C:endoplasmic reticulum membrane; IEA:InterPro; GO:0016021; C:integral component of membrane; IEA:UniProtKB-KW; GO:0016758; F:transferase activity, transferring hexosyl groups; IEA:InterPro; GO:0040003; P:chitin-based cuticle development; IMP:FlyBase; GO:0006486; P:protein glycosylation; IEA:UniProtKB-UniPathway
cluster16280	2	ABC transporter C family member 6	GO:0016021; C:integral component of membrane; IEA:UniProtKB-KW; GO:0005524; F:ATP binding; IEA:UniProtKB-KW; GO:0042626; F:ATPase activity, coupled to transmembrane movement of substances; ISS:dictyBase; GO:0005215; F:transporter activity; ISS:dictyBase; GO:0031154; P:culmination involved in sorocarp development; IMP:dictyBase; GO:0006810; P:transport; ISS:dictyBase
cluster16281	2	Deoxyhypusine synthase {ECO:0000250|UniProtKB:P49366, ECO:0000312|EMBL:ACF75531.1}	GO:0034038; F:deoxyhypusine synthase activity; IEA:UniProtKB-EC; GO:0042803; F:protein homodimerization activity; IDA:UniProtKB; GO:0050983; P:deoxyhypusine biosynthetic process from spermidine; IEA:UniProtKB-EC; GO:0046516; P:hypusine metabolic process; IDA:UniProtKB; GO:0008612; P:peptidyl-lysine modification to peptidyl-hypusine; IDA:UniProtKB
cluster16285	2	ATP-dependent RNA helicase ddx23	GO:0005737; C:cytoplasm; IEA:UniProtKB-KW; GO:0005681; C:spliceosomal complex; ISS:dictyBase; GO:0005524; F:ATP binding; IEA:UniProtKB-KW; GO:0004004; F:ATP-dependent RNA helicase activity; ISS:dictyBase; GO:0003676; F:nucleic acid binding; IEA:InterPro; GO:0006200; P:ATP catabolic process; ISS:GOC; GO:0006397; P:mRNA processing; IEA:UniProtKB-KW; GO:0000375; P:RNA splicing, via transesterificati…
cluster16294	2	Tryparedoxin	GO:0045454; P:cell redox homeostasis; IEA:InterPro; GO:0055114; P:oxidation-reduction process; IEA:UniProtKB-KW
cluster16295	2	Protein diaphanous	GO:0005912; C:adherens junction; IDA:FlyBase; GO:0045177; C:apical part of cell; IDA:FlyBase; GO:0005938; C:cell cortex; IDA:FlyBase; GO:0032154; C:cleavage furrow; IDA:FlyBase; GO:0005737; C:cytoplasm; IDA:FlyBase; GO:0005856; C:cytoskeleton; IEA:UniProtKB-KW; GO:0043234; C:protein complex; IPI:FlyBase; GO:0012506; C:vesicle membrane; IDA:FlyBase; GO:0003779; F:actin binding; ISS:FlyBase; GO:000…
cluster16299	2	Dynein heavy chain, cytoplasmic	GO:0005737; C:cytoplasm; IEA:UniProtKB-KW; GO:0030286; C:dynein complex; IEA:UniProtKB-KW; GO:0005874; C:microtubule; IEA:UniProtKB-KW; GO:0005524; F:ATP binding; IEA:UniProtKB-KW; GO:0016887; F:ATPase activity; IEA:InterPro; GO:0003777; F:microtubule motor activity; IEA:InterPro; GO:0007018; P:microtubule-based movement; IEA:InterPro
cluster16303	2	Xanthine dehydrogenase	GO:0005777; C:peroxisome; IEA:UniProtKB-KW; GO:0051537; F:2 iron, 2 sulfur cluster binding; ISS:UniProtKB; GO:0009055; F:electron carrier activity; IEA:InterPro; GO:0050660; F:flavin adenine dinucleotide binding; ISS:UniProtKB; GO:0005506; F:iron ion binding; IEA:InterPro; GO:0043546; F:molybdopterin cofactor binding; ISS:UniProtKB; GO:0008762; F:UDP-N-acetylmuramate dehydrogenase activity; IEA:I…
cluster16308	2	Vitellogenin receptor {ECO:0000312|EMBL:AAP92450.1}	GO:0016021; C:integral component of membrane; IEA:UniProtKB-KW; GO:0005509; F:calcium ion binding; IEA:InterPro; GO:0004872; F:receptor activity; IDA:UniProtKB; GO:0006898; P:receptor-mediated endocytosis; IDA:UniProtKB
cluster16309	2	Tyrosine-protein phosphatase 1	GO:0005737; C:cytoplasm; IEA:UniProtKB-KW; GO:0005886; C:plasma membrane; IEA:UniProtKB-KW; GO:0004725; F:protein tyrosine phosphatase activity; IEA:UniProtKB-EC
cluster16310	2	Uncharacterized protein DDB_G0283697	N/A

## Sheet: Table_S6
Supplementary Table 6. Unique protein clusters in the pluteus transcriptome of Mesocentrotus franciscanus
ID	Number of proteins	Swiss-Prot Hit	GO Annotation
cluster39	33	Potassium voltage-gated channel protein eag	GO:0005886; C:plasma membrane; IDA:FlyBase; GO:0008076; C:voltage-gated potassium channel complex; IPI:FlyBase; GO:0000155; F:phosphorelay sensor kinase activity; IEA:InterPro; GO:0022843; F:voltage-gated cation channel activity; IDA:FlyBase; GO:0005249; F:voltage-gated potassium channel activity; IDA:FlyBase; GO:0048150; P:behavioral response to ether; NAS:FlyBase; GO:0007619; P:courtship behavi…
cluster45	32	DNA-binding protein HEXBP	GO:0005634; C:nucleus; IEA:UniProtKB-KW; GO:0003677; F:DNA binding; IEA:UniProtKB-KW; GO:0008270; F:zinc ion binding; IEA:InterPro
cluster101	24	RNA-binding protein Rsf1	GO:0005634; C:nucleus; IDA:FlyBase; GO:0003729; F:mRNA binding; ISS:FlyBase; GO:0000166; F:nucleotide binding; IEA:InterPro; GO:0048025; P:negative regulation of mRNA splicing, via spliceosome; TAS:FlyBase
cluster103	24	CWF19-like protein 2 homolog	GO:0003824; F:catalytic activity; IEA:InterPro
cluster119	23	Protein patched homolog 1	GO:0005887; C:integral component of plasma membrane; IDA:WormBase; GO:0008158; F:hedgehog receptor activity; IEA:InterPro; GO:0007067; P:mitotic nuclear division; IEA:UniProtKB-KW; GO:0018996; P:molting cycle, collagen and cuticulin-based cuticle; IMP:WormBase
cluster125	22	Eukaryotic translation initiation factor 3 subunit A {ECO:0000255|HAMAP-Rule:MF_03000}	GO:0016282; C:eukaryotic 43S preinitiation complex; IEA:UniProtKB-HAMAP; GO:0033290; C:eukaryotic 48S preinitiation complex; IEA:UniProtKB-HAMAP; GO:0005852; C:eukaryotic translation initiation factor 3 complex; ISS:UniProtKB; GO:0003743; F:translation initiation factor activity; ISS:UniProtKB; GO:0001731; P:formation of translation preinitiation complex; IEA:UniProtKB-HAMAP; GO:0006446; P:regula…
cluster128	22	Protein still life, isoforms C/SIF type 2	GO:0030054; C:cell junction; IEA:UniProtKB-KW; GO:0045202; C:synapse; IDA:FlyBase; GO:0030676; F:Rac guanyl-nucleotide exchange factor activity; ISS:FlyBase; GO:0005057; F:receptor signaling protein activity; IEA:InterPro; GO:0030036; P:actin cytoskeleton organization; IDA:FlyBase; GO:0051491; P:positive regulation of filopodium assembly; IMP:FlyBase; GO:0032855; P:positive regulation of Rac GTPa…
cluster136	22	CTD small phosphatase-like protein 2	GO:0004721; F:phosphoprotein phosphatase activity; IEA:UniProtKB-KW
cluster204	18	Endoglucanase	GO:0008810; F:cellulase activity; IEA:UniProtKB-EC; GO:0030245; P:cellulose catabolic process; IEA:UniProtKB-KW; GO:0030435; P:sporulation resulting in formation of a cellular spore; IEA:UniProtKB-KW
cluster235	17	Centrosomin	GO:0005814; C:centriole; IDA:FlyBase; GO:0005813; C:centrosome; IDA:FlyBase; GO:0005875; C:microtubule associated complex; ISS:FlyBase; GO:0031514; C:motile cilium; IEA:UniProtKB-KW; GO:0000242; C:pericentriolar material; IDA:FlyBase; GO:0000922; C:spindle pole; IDA:FlyBase; GO:0008017; F:microtubule binding; ISS:FlyBase; GO:0008356; P:asymmetric cell division; IDA:FlyBase; GO:0055059; P:asymmetr…
cluster237	17	Ig-like and fibronectin type-III domain-containing protein C27B7.7	GO:0005576; C:extracellular region; IEA:UniProtKB-KW
cluster277	16	Myotrophin homolog	GO:0005737; C:cytoplasm; IEA:UniProtKB-KW; GO:0005634; C:nucleus; IEA:UniProtKB-KW
cluster280	16	Putative uncharacterized protein DDB_G0282129	N/A
cluster437	13	Protein TsetseEP	GO:0005576; C:extracellular region; IEA:UniProtKB-KW
cluster537	12	Putative leucine-rich repeat-containing protein DDB_G0290503	N/A
cluster539	12	cGMP-dependent protein kinase egl-4 {ECO:0000303|PubMed:10978280, ECO:0000303|PubMed:11181837}	GO:0005829; C:cytosol; IDA:WormBase; GO:0005634; C:nucleus; IDA:WormBase; GO:0005524; F:ATP binding; IEA:UniProtKB-KW; GO:0030553; F:cGMP binding; IEA:UniProtKB-KW; GO:0004692; F:cGMP-dependent protein kinase activity; IDA:WormBase; GO:0046872; F:metal ion binding; IEA:UniProtKB-KW; GO:0008340; P:determination of adult lifespan; IMP:WormBase; GO:0008286; P:insulin receptor signaling pathway; IGI:…
cluster540	12	Calcium-dependent protein kinase 1	GO:0005886; C:plasma membrane; IDA:GeneDB_Pfalciparum; GO:0005524; F:ATP binding; IEA:UniProtKB-KW; GO:0005509; F:calcium ion binding; IEA:InterPro; GO:0009931; F:calcium-dependent protein serine/threonine kinase activity; IDA:GeneDB_Pfalciparum; GO:0004674; F:protein serine/threonine kinase activity; ISS:GeneDB_Pfalciparum
cluster555	12	Resistance to inhibitors of cholinesterase protein 19	GO:0005737; C:cytoplasm; IDA:UniProtKB; GO:0005794; C:Golgi apparatus; IDA:WormBase; GO:0006836; P:neurotransmitter transport; IEA:UniProtKB-KW; GO:0046928; P:regulation of neurotransmitter secretion; IMP:UniProtKB
cluster659	11	Heat shock protein 90	GO:0005737; C:cytoplasm; IEA:UniProtKB-KW; GO:0005524; F:ATP binding; IEA:UniProtKB-KW; GO:0006457; P:protein folding; IEA:InterPro; GO:0006950; P:response to stress; IEA:UniProtKB-KW
cluster720	11	Sex muscle abnormal protein 5	GO:0005070; F:SH3/SH2 adaptor activity; ISS:WormBase; GO:0016477; P:cell migration; IMP:WormBase; GO:0030539; P:male genitalia development; IMP:WormBase; GO:0007517; P:muscle organ development; IMP:WormBase; GO:0002119; P:nematode larval development; IMP:WormBase; GO:0009967; P:positive regulation of signal transduction; ISS:GOC; GO:0031344; P:regulation of cell projection organization; IMP:WormB…
cluster722	11	Hexokinase	GO:0005524; F:ATP binding; IEA:UniProtKB-KW; GO:0004396; F:hexokinase activity; IEA:UniProtKB-EC; GO:0006096; P:glycolytic process; IEA:UniProtKB-KW; GO:0019318; P:hexose metabolic process; IEA:UniProtKB-UniPathway
cluster785	10	Muscle M-line assembly protein unc-89	GO:0031672; C:A band; IDA:WormBase; GO:0031430; C:M band; IDA:WormBase; GO:0005524; F:ATP binding; IEA:InterPro; GO:0019902; F:phosphatase binding; IPI:WormBase; GO:0004672; F:protein kinase activity; IEA:InterPro; GO:0017048; F:Rho GTPase binding; IPI:WormBase; GO:0005089; F:Rho guanyl-nucleotide exchange factor activity; IDA:WormBase; GO:0031034; P:myosin filament assembly; IMP:WormBase; GO:003…
cluster791	10	Nuclear pore complex protein DDB_G0274915 homolog	N/A
cluster801	10	Eukaryotic translation initiation factor 3 subunit A {ECO:0000255|HAMAP-Rule:MF_03000}	GO:0016282; C:eukaryotic 43S preinitiation complex; IEA:UniProtKB-HAMAP; GO:0033290; C:eukaryotic 48S preinitiation complex; IEA:UniProtKB-HAMAP; GO:0005852; C:eukaryotic translation initiation factor 3 complex; ISS:UniProtKB; GO:0003743; F:translation initiation factor activity; ISS:UniProtKB; GO:0001731; P:formation of translation preinitiation complex; IEA:UniProtKB-HAMAP; GO:0006446; P:regula…
cluster806	10	Uncharacterized protein K02A2.6	GO:0003676; F:nucleic acid binding; IEA:InterPro; GO:0008270; F:zinc ion binding; IEA:InterPro; GO:0015074; P:DNA integration; IEA:InterPro
cluster810	10	Serine, glycine and glutamine-rich protein	GO:0005576; C:extracellular region; IEA:UniProtKB-KW
cluster814	10	Fat-like cadherin-related tumor suppressor homolog	GO:0009925; C:basal plasma membrane; IDA:FlyBase; GO:0005925; C:focal adhesion; IDA:FlyBase; GO:0005887; C:integral component of plasma membrane; ISS:FlyBase; GO:0005886; C:plasma membrane; IDA:UniProtKB; GO:0005509; F:calcium ion binding; ISM:FlyBase; GO:0050839; F:cell adhesion molecule binding; ISS:FlyBase; GO:0004872; F:receptor activity; ISS:FlyBase; GO:0016339; P:calcium-dependent cell-cell…
cluster929	10	Probable serine/threonine-protein kinase DDB_G0270146	GO:0005524; F:ATP binding; IEA:UniProtKB-KW; GO:0046872; F:metal ion binding; IEA:UniProtKB-KW; GO:0004674; F:protein serine/threonine kinase activity; IEA:UniProtKB-KW
cluster930	10	Probable serine/threonine-protein kinase DDB_G0270146	GO:0005524; F:ATP binding; IEA:UniProtKB-KW; GO:0046872; F:metal ion binding; IEA:UniProtKB-KW; GO:0004674; F:protein serine/threonine kinase activity; IEA:UniProtKB-KW
cluster1000	9	Peroxidasin	GO:0005578; C:proteinaceous extracellular matrix; ISS:FlyBase; GO:0020037; F:heme binding; IEA:InterPro; GO:0046872; F:metal ion binding; IEA:UniProtKB-KW; GO:0004601; F:peroxidase activity; IEA:UniProtKB-KW; GO:0030198; P:extracellular matrix organization; IMP:UniProtKB; GO:0042744; P:hydrogen peroxide catabolic process; IEA:UniProtKB-KW; GO:0006909; P:phagocytosis; IMP:UniProtKB
cluster1002	9	Neural-cadherin	GO:0030424; C:axon; IDA:FlyBase; GO:0005911; C:cell-cell junction; IDA:FlyBase; GO:0030425; C:dendrite; IDA:FlyBase; GO:0016021; C:integral component of membrane; ISS:FlyBase; GO:0005887; C:integral component of plasma membrane; ISS:FlyBase; GO:0005886; C:plasma membrane; IDA:FlyBase; GO:0008013; F:beta-catenin binding; NAS:FlyBase; GO:0045296; F:cadherin binding; IPI:FlyBase; GO:0005509; F:calci…
cluster1006	9	Putative diacylglycerol kinase K06A1.6	GO:0005524; F:ATP binding; IEA:UniProtKB-KW; GO:0004143; F:diacylglycerol kinase activity; IEA:UniProtKB-EC; GO:0003951; F:NAD+ kinase activity; IEA:InterPro; GO:0035556; P:intracellular signal transduction; IEA:InterPro; GO:0007205; P:protein kinase C-activating G-protein coupled receptor signaling pathway; IEA:InterPro
cluster1120	9	Serine, glycine and glutamine-rich protein	GO:0005576; C:extracellular region; IEA:UniProtKB-KW
cluster1130	9	Probable splicing factor, arginine/serine-rich 7	GO:0005634; C:nucleus; IEA:UniProtKB-KW; GO:0000166; F:nucleotide binding; IEA:InterPro; GO:0003723; F:RNA binding; IEA:UniProtKB-KW; GO:0000398; P:mRNA splicing, via spliceosome; ISS:WormBase
cluster1131	9	Exocyst complex component 5	GO:0005737; C:cytoplasm; IEA:InterPro; GO:0006887; P:exocytosis; IEA:UniProtKB-KW; GO:0015031; P:protein transport; IEA:UniProtKB-KW; GO:0048278; P:vesicle docking; IEA:InterPro
cluster1244	8	WASH complex subunit CCDC53 homolog	GO:0071203; C:WASH complex; IDA:dictyBase; GO:0030041; P:actin filament polymerization; IMP:dictyBase; GO:0006887; P:exocytosis; IMP:dictyBase; GO:0044655; P:phagosome reneutralization; IMP:dictyBase
cluster1266	8	Protein scalloped	GO:0005634; C:nucleus; IEA:UniProtKB-KW; GO:0003677; F:DNA binding; IEA:UniProtKB-KW; GO:0046872; F:metal ion binding; IEA:UniProtKB-KW; GO:0003700; F:sequence-specific DNA binding transcription factor activity; IEA:InterPro; GO:0007275; P:multicellular organismal development; IEA:UniProtKB-KW; GO:0006351; P:transcription, DNA-templated; IEA:UniProtKB-KW
cluster1277	8	Heat shock protein 90	GO:0005737; C:cytoplasm; IEA:UniProtKB-KW; GO:0005524; F:ATP binding; IEA:UniProtKB-KW; GO:0006457; P:protein folding; IEA:InterPro; GO:0006950; P:response to stress; IEA:UniProtKB-KW
cluster1278	8	cGMP-specific 3',5'-cGMP phosphodiesterase 3	GO:0005737; C:cytoplasm; IEA:UniProtKB-KW; GO:0005622; C:intracellular; TAS:dictyBase; GO:0047555; F:3',5'-cyclic-GMP phosphodiesterase activity; TAS:dictyBase; GO:0030553; F:cGMP binding; IEA:UniProtKB-KW; GO:0046872; F:metal ion binding; IEA:UniProtKB-KW; GO:0046069; P:cGMP catabolic process; TAS:dictyBase; GO:0007165; P:signal transduction; IEA:InterPro
cluster1285	8	Probable inactive serine/threonine-protein kinase bub1	GO:0005680; C:anaphase-promoting complex; ISS:dictyBase; GO:0016772; F:transferase activity, transferring phosphorus-containing groups; IEA:InterPro; GO:0007093; P:mitotic cell cycle checkpoint; ISS:dictyBase
cluster1287	8	Epidermal growth factor receptor substrate 15 homolog	GO:0030122; C:AP-2 adaptor complex; IDA:dictyBase; GO:0030132; C:clathrin coat of coated pit; IC:dictyBase; GO:0005509; F:calcium ion binding; IEA:InterPro; GO:0015031; P:protein transport; IEA:UniProtKB-KW
cluster1289	8	Villidin	GO:0030864; C:cortical actin cytoskeleton; IBA:RefGenome; GO:0001891; C:phagocytic cup; IBA:RefGenome; GO:0045335; C:phagocytic vesicle; IBA:RefGenome; GO:0051015; F:actin filament binding; IBA:RefGenome; GO:0007010; P:cytoskeleton organization; IEA:InterPro; GO:0030835; P:negative regulation of actin filament depolymerization; IBA:RefGenome; GO:0051707; P:response to other organism; TAS:dictyBase
cluster1297	8	Guanine nucleotide-releasing factor 2	GO:0005622; C:intracellular; IEA:InterPro; GO:0017034; F:Rap guanyl-nucleotide exchange factor activity; IDA:FlyBase; GO:0005088; F:Ras guanyl-nucleotide exchange factor activity; IMP:UniProtKB; GO:0016203; P:muscle attachment; IMP:FlyBase; GO:0032854; P:positive regulation of Rap GTPase activity; IDA:FlyBase; GO:0007265; P:Ras protein signal transduction; IMP:UniProtKB; GO:0032317; P:regulation …
cluster1310	8	Homeobox protein cut-like ceh-44	GO:0005634; C:nucleus; IEA:UniProtKB-KW; GO:0043565; F:sequence-specific DNA binding; IEA:InterPro; GO:0006355; P:regulation of transcription, DNA-templated; IEA:UniProtKB-KW; GO:0006351; P:transcription, DNA-templated; IEA:UniProtKB-KW
cluster1311	8	Beta-1,3-galactosyltransferase sqv-2	GO:0005794; C:Golgi apparatus; IDA:WormBase; GO:0016021; C:integral component of membrane; IEA:UniProtKB-KW; GO:0047220; F:galactosylxylosylprotein 3-beta-galactosyltransferase activity; IDA:WormBase; GO:0030206; P:chondroitin sulfate biosynthetic process; IEA:UniProtKB-UniPathway; GO:0009792; P:embryo development ending in birth or egg hatching; IMP:WormBase; GO:0006024; P:glycosaminoglycan bios…
cluster1312	8	Structural maintenance of chromosomes protein 6	GO:0005634; C:nucleus; ISS:dictyBase; GO:0030915; C:Smc5-Smc6 complex; ISS:dictyBase; GO:0005524; F:ATP binding; IEA:UniProtKB-KW; GO:0046982; F:protein heterodimerization activity; ISS:dictyBase; GO:0006281; P:DNA repair; ISS:dictyBase; GO:0000724; P:double-strand break repair via homologous recombination; IEA:InterPro
cluster1511	8	Clustered mitochondria protein homolog {ECO:0000255|HAMAP-Rule:MF_03013}	GO:0005737; C:cytoplasm; IC:dictyBase; GO:0048312; P:intracellular distribution of mitochondria; IMP:dictyBase; GO:0000266; P:mitochondrial fission; IMP:dictyBase; GO:0008053; P:mitochondrial fusion; IMP:dictyBase; GO:0000281; P:mitotic cytokinesis; IMP:dictyBase
cluster1521	8	Aminopeptidase-like protein AC3.5	GO:0016021; C:integral component of membrane; IEA:UniProtKB-KW; GO:0008237; F:metallopeptidase activity; IEA:InterPro; GO:0008270; F:zinc ion binding; IEA:InterPro
cluster1522	8	Fat-like cadherin-related tumor suppressor homolog	GO:0009925; C:basal plasma membrane; IDA:FlyBase; GO:0005925; C:focal adhesion; IDA:FlyBase; GO:0005887; C:integral component of plasma membrane; ISS:FlyBase; GO:0005886; C:plasma membrane; IDA:UniProtKB; GO:0005509; F:calcium ion binding; ISM:FlyBase; GO:0050839; F:cell adhesion molecule binding; ISS:FlyBase; GO:0004872; F:receptor activity; ISS:FlyBase; GO:0016339; P:calcium-dependent cell-cell…
cluster1523	8	ABC transporter A family member 6	GO:0016021; C:integral component of membrane; IEA:UniProtKB-KW; GO:0005524; F:ATP binding; IEA:UniProtKB-KW; GO:0042626; F:ATPase activity, coupled to transmembrane movement of substances; ISS:dictyBase; GO:0031288; P:sorocarp morphogenesis; IMP:dictyBase; GO:0055085; P:transmembrane transport; ISS:GOC; GO:0006810; P:transport; ISS:dictyBase
cluster1524	8	Cyclic AMP response element-binding protein B	GO:0005634; C:nucleus; IDA:UniProtKB; GO:0003677; F:DNA binding; IMP:UniProtKB; GO:0046983; F:protein dimerization activity; ISS:FlyBase; GO:0043565; F:sequence-specific DNA binding; IDA:FlyBase; GO:0003700; F:sequence-specific DNA binding transcription factor activity; IEA:InterPro; GO:0007623; P:circadian rhythm; TAS:FlyBase; GO:0007611; P:learning or memory; NAS:FlyBase; GO:0045475; P:locomoto…
cluster1525	8	Mucin-like protein {ECO:0000303|PubMed:23765379}	GO:0016021; C:integral component of membrane; IEA:UniProtKB-KW
cluster1534	8	Choline transporter-like protein 1	GO:0016021; C:integral component of membrane; IEA:UniProtKB-KW
cluster1536	8	WD repeat-containing protein 89 homolog	N/A
cluster1537	8	Pescadillo homolog {ECO:0000255|HAMAP-Rule:MF_03028}	GO:0005730; C:nucleolus; IEA:UniProtKB-HAMAP; GO:0030687; C:preribosome, large subunit precursor; IEA:UniProtKB-HAMAP; GO:0043021; F:ribonucleoprotein complex binding; IEA:UniProtKB-HAMAP; GO:0000466; P:maturation of 5.8S rRNA from tricistronic rRNA transcript (SSU-rRNA, 5.8S rRNA, LSU-rRNA); IEA:UniProtKB-HAMAP; GO:0000463; P:maturation of LSU-rRNA from tricistronic rRNA transcript (SSU-rRNA, 5.…
cluster1538	8	Sodium channel protein 1 brain	GO:0001518; C:voltage-gated sodium channel complex; IEA:InterPro; GO:0005248; F:voltage-gated sodium channel activity; IEA:InterPro
cluster1625	7	EF-hand protein 5 variant 2	GO:0005509; F:calcium ion binding; IEA:InterPro
cluster1636	7	Lateral signaling target protein 2 homolog	GO:0046872; F:metal ion binding; IEA:UniProtKB-KW
cluster1642	7	Actin, adductor muscle	GO:0005737; C:cytoplasm; IEA:UniProtKB-KW; GO:0005856; C:cytoskeleton; IEA:UniProtKB-KW; GO:0005524; F:ATP binding; IEA:UniProtKB-KW
cluster1651	7	Glutathione S-transferase 2	GO:0004364; F:glutathione transferase activity; IEA:UniProtKB-EC
cluster1691	7	Uncharacterized protein F54C8.7	GO:0005739; C:mitochondrion; IDA:WormBase
cluster1883	7	Structural maintenance of chromosomes protein 6	GO:0005634; C:nucleus; ISS:dictyBase; GO:0030915; C:Smc5-Smc6 complex; ISS:dictyBase; GO:0005524; F:ATP binding; IEA:UniProtKB-KW; GO:0046982; F:protein heterodimerization activity; ISS:dictyBase; GO:0006281; P:DNA repair; ISS:dictyBase; GO:0000724; P:double-strand break repair via homologous recombination; IEA:InterPro
cluster2068	6	Putative sodium-dependent excitatory amino acid transporter glt-4	GO:0016021; C:integral component of membrane; IEA:UniProtKB-KW; GO:0017153; F:sodium:dicarboxylate symporter activity; IEA:InterPro
cluster2072	6	Putative transporter ZK637.1	GO:0016021; C:integral component of membrane; IEA:UniProtKB-KW; GO:0015075; F:ion transmembrane transporter activity; IEA:InterPro
cluster2075	6	Protein kinase DC2	GO:0005952; C:cAMP-dependent protein kinase complex; ISS:FlyBase; GO:0005524; F:ATP binding; IEA:UniProtKB-KW; GO:0004691; F:cAMP-dependent protein kinase activity; IDA:FlyBase; GO:0004674; F:protein serine/threonine kinase activity; NAS:FlyBase; GO:0007476; P:imaginal disc-derived wing morphogenesis; IMP:FlyBase; GO:0006468; P:protein phosphorylation; IDA:FlyBase
cluster2082	6	Transcriptional regulator ATRX homolog	GO:0005722; C:beta-heterochromatin; IDA:FlyBase; GO:0000775; C:chromosome, centromeric region; IDA:FlyBase; GO:0042585; C:germinal vesicle; IDA:FlyBase; GO:0005634; C:nucleus; IDA:FlyBase; GO:0005700; C:polytene chromosome; IDA:FlyBase; GO:0005524; F:ATP binding; IEA:UniProtKB-KW; GO:0016887; F:ATPase activity; IDA:FlyBase; GO:0003677; F:DNA binding; IEA:UniProtKB-KW; GO:0004386; F:helicase activ…
cluster2087	6	Mitogen-activated protein kinase kinase kinase	GO:0005524; F:ATP binding; IEA:UniProtKB-KW; GO:0004706; F:JUN kinase kinase kinase activity; IDA:UniProtKB; GO:0042803; F:protein homodimerization activity; ISS:UniProtKB; GO:0004672; F:protein kinase activity; IDA:FlyBase; GO:0007256; P:activation of JNKK activity; TAS:FlyBase; GO:0007257; P:activation of JUN kinase activity; IMP:UniProtKB; GO:0071361; P:cellular response to ethanol; IMP:FlyBas…
cluster2091	6	Neurogenic differentiation factor 1	GO:0005634; C:nucleus; IDA:WormBase; GO:0003677; F:DNA binding; IEA:UniProtKB-KW; GO:0003700; F:sequence-specific DNA binding transcription factor activity; ISS:WormBase; GO:0007413; P:axonal fasciculation; IMP:WormBase; GO:0030182; P:neuron differentiation; IMP:WormBase; GO:0006351; P:transcription, DNA-templated; IEA:UniProtKB-KW
cluster2092	6	RNA-binding protein Rsf1	GO:0005634; C:nucleus; IDA:FlyBase; GO:0003729; F:mRNA binding; ISS:FlyBase; GO:0000166; F:nucleotide binding; IEA:InterPro; GO:0048025; P:negative regulation of mRNA splicing, via spliceosome; TAS:FlyBase
cluster2094	6	Leucine-rich repeat protein soc-2 homolog	GO:0000164; C:protein phosphatase type 1 complex; IEA:InterPro; GO:0046579; P:positive regulation of Ras protein signal transduction; IEA:InterPro
cluster2102	6	cGMP-dependent protein kinase, isozyme 2 forms cD4/T1/T3A/T3B	GO:0005886; C:plasma membrane; IDA:FlyBase; GO:0005524; F:ATP binding; IEA:UniProtKB-KW; GO:0030553; F:cGMP binding; IEA:UniProtKB-KW; GO:0004692; F:cGMP-dependent protein kinase activity; IDA:FlyBase; GO:0004690; F:cyclic nucleotide-dependent protein kinase activity; ISS:FlyBase; GO:0004674; F:protein serine/threonine kinase activity; NAS:FlyBase; GO:0007631; P:feeding behavior; TAS:FlyBase; GO:…
cluster2110	6	Paramyosin	GO:0005737; C:cytoplasm; IEA:UniProtKB-KW; GO:0032982; C:myosin filament; IEA:UniProtKB-KW; GO:0003774; F:motor activity; IEA:InterPro
cluster2113	6	Niemann-Pick C1 protein homolog 1	GO:0016021; C:integral component of membrane; IEA:UniProtKB-KW; GO:0005770; C:late endosome; ISS:WormBase; GO:0005764; C:lysosome; ISS:WormBase; GO:0008158; F:hedgehog receptor activity; IEA:InterPro; GO:0042632; P:cholesterol homeostasis; IMP:WormBase; GO:0030301; P:cholesterol transport; IMP:WormBase; GO:0040024; P:dauer larval development; IGI:WormBase; GO:0040010; P:positive regulation of gro…
cluster2117	6	Heterogeneous nuclear ribonucleoprotein A1	GO:0000781; C:chromosome, telomeric region; IDA:WormBase; GO:0005634; C:nucleus; IEA:UniProtKB-KW; GO:0030529; C:ribonucleoprotein complex; IEA:UniProtKB-KW; GO:0000166; F:nucleotide binding; IEA:InterPro; GO:0003723; F:RNA binding; ISS:WormBase; GO:0031581; P:hemidesmosome assembly; IGI:WormBase; GO:0000398; P:mRNA splicing, via spliceosome; ISS:WormBase
cluster2121	6	Tripeptidyl-peptidase 2	GO:0005737; C:cytoplasm; NAS:FlyBase; GO:0005615; C:extracellular space; IBA:RefGenome; GO:0004177; F:aminopeptidase activity; IEA:UniProtKB-KW; GO:0008238; F:exopeptidase activity; IDA:FlyBase; GO:0004252; F:serine-type endopeptidase activity; IBA:RefGenome; GO:0008240; F:tripeptidyl-peptidase activity; IDA:UniProtKB; GO:0051260; P:protein homooligomerization; IDA:UniProtKB; GO:0006508; P:proteo…
cluster2128	6	Transcription termination factor 2	GO:0005737; C:cytoplasm; IDA:FlyBase; GO:0005634; C:nucleus; IDA:FlyBase; GO:0005524; F:ATP binding; IEA:UniProtKB-KW; GO:0003677; F:DNA binding; IEA:UniProtKB-KW; GO:0008094; F:DNA-dependent ATPase activity; IDA:FlyBase; GO:0004386; F:helicase activity; IEA:UniProtKB-KW; GO:0006200; P:ATP catabolic process; IDA:GOC; GO:0006353; P:DNA-templated transcription, termination; IDA:FlyBase; GO:0007143;…
cluster2131	6	Pescadillo homolog {ECO:0000255|HAMAP-Rule:MF_03028}	GO:0005730; C:nucleolus; IEA:UniProtKB-HAMAP; GO:0030687; C:preribosome, large subunit precursor; IEA:UniProtKB-HAMAP; GO:0043021; F:ribonucleoprotein complex binding; IEA:UniProtKB-HAMAP; GO:0000466; P:maturation of 5.8S rRNA from tricistronic rRNA transcript (SSU-rRNA, 5.8S rRNA, LSU-rRNA); IEA:UniProtKB-HAMAP; GO:0000463; P:maturation of LSU-rRNA from tricistronic rRNA transcript (SSU-rRNA, 5.…
cluster2138	6	Probable serine/threonine-protein kinase irlF	GO:0005524; F:ATP binding; IEA:UniProtKB-KW; GO:0004674; F:protein serine/threonine kinase activity; IEA:UniProtKB-KW; GO:0004540; F:ribonuclease activity; IEA:InterPro; GO:0006397; P:mRNA processing; IEA:InterPro
cluster2163	6	Putative inorganic phosphate cotransporter	GO:0016021; C:integral component of membrane; IEA:UniProtKB-KW; GO:0015114; F:phosphate ion transmembrane transporter activity; IEA:InterPro; GO:0015293; F:symporter activity; IEA:UniProtKB-KW; GO:0006814; P:sodium ion transport; IEA:UniProtKB-KW
cluster2164	6	Phosrestin-1	GO:0007165; P:signal transduction; IEA:InterPro; GO:0007601; P:visual perception; IEA:UniProtKB-KW
cluster2182	6	RNA-directed DNA polymerase from mobile element jockey	GO:0003964; F:RNA-directed DNA polymerase activity; IEA:UniProtKB-KW
cluster2626	6	Calbindin-32	GO:0005509; F:calcium ion binding; TAS:FlyBase
cluster2644	6	Integrator complex subunit 6 homolog	GO:0005634; C:nucleus; IEA:UniProtKB-KW
cluster2651	6	Adenosine deaminase CECR1 homolog	GO:0005615; C:extracellular space; IEA:InterPro; GO:0004000; F:adenosine deaminase activity; IBA:RefGenome; GO:0046872; F:metal ion binding; IEA:UniProtKB-KW; GO:0006154; P:adenosine catabolic process; IBA:RefGenome; GO:0043103; P:hypoxanthine salvage; IBA:RefGenome; GO:0046103; P:inosine biosynthetic process; IBA:RefGenome
cluster2654	6	NAD(P)H-hydrate epimerase {ECO:0000255|HAMAP-Rule:MF_03159}	GO:0046872; F:metal ion binding; IEA:UniProtKB-KW; GO:0052856; F:NADHX epimerase activity; IEA:UniProtKB-HAMAP; GO:0000166; F:nucleotide binding; IEA:UniProtKB-KW
cluster2655	6	Epidermal growth factor receptor substrate 15 homolog	GO:0030122; C:AP-2 adaptor complex; IDA:dictyBase; GO:0030132; C:clathrin coat of coated pit; IC:dictyBase; GO:0005509; F:calcium ion binding; IEA:InterPro; GO:0015031; P:protein transport; IEA:UniProtKB-KW
cluster2661	6	Adenylate cyclase type 2	GO:0016021; C:integral component of membrane; IEA:UniProtKB-KW; GO:0004016; F:adenylate cyclase activity; IDA:FlyBase; GO:0005524; F:ATP binding; IEA:UniProtKB-KW; GO:0046872; F:metal ion binding; IEA:UniProtKB-KW; GO:0006171; P:cAMP biosynthetic process; IDA:FlyBase; GO:0002165; P:instar larval or pupal development; IMP:FlyBase; GO:0035556; P:intracellular signal transduction; IEA:InterPro; GO:0…
cluster2664	6	Copine-D	GO:0005544; F:calcium-dependent phospholipid binding; ISS:dictyBase; GO:0005215; F:transporter activity; ISS:dictyBase; GO:0006629; P:lipid metabolic process; ISS:dictyBase; GO:0016192; P:vesicle-mediated transport; ISS:dictyBase
cluster2667	6	Eukaryotic translation initiation factor 3 subunit A {ECO:0000255|HAMAP-Rule:MF_03000}	GO:0016282; C:eukaryotic 43S preinitiation complex; IEA:UniProtKB-HAMAP; GO:0033290; C:eukaryotic 48S preinitiation complex; IEA:UniProtKB-HAMAP; GO:0005852; C:eukaryotic translation initiation factor 3 complex; ISS:UniProtKB; GO:0003743; F:translation initiation factor activity; ISS:UniProtKB; GO:0001731; P:formation of translation preinitiation complex; IEA:UniProtKB-HAMAP; GO:0006446; P:regula…
cluster2670	6	Glutamyl-tRNA(Gln) amidotransferase subunit A, mitochondrial {ECO:0000255|HAMAP-Rule:MF_03150}	GO:0030956; C:glutamyl-tRNA(Gln) amidotransferase complex; IEA:UniProtKB-HAMAP; GO:0005739; C:mitochondrion; IEA:UniProtKB-HAMAP; GO:0005524; F:ATP binding; IEA:UniProtKB-KW; GO:0050567; F:glutaminyl-tRNA synthase (glutamine-hydrolyzing) activity; IEA:UniProtKB-HAMAP; GO:0070681; P:glutaminyl-tRNAGln biosynthesis via transamidation; IEA:UniProtKB-HAMAP; GO:0032543; P:mitochondrial translation; IE…
cluster2671	6	Transcriptional regulator ATRX homolog	GO:0005722; C:beta-heterochromatin; IDA:FlyBase; GO:0000775; C:chromosome, centromeric region; IDA:FlyBase; GO:0042585; C:germinal vesicle; IDA:FlyBase; GO:0005634; C:nucleus; IDA:FlyBase; GO:0005700; C:polytene chromosome; IDA:FlyBase; GO:0005524; F:ATP binding; IEA:UniProtKB-KW; GO:0016887; F:ATPase activity; IDA:FlyBase; GO:0003677; F:DNA binding; IEA:UniProtKB-KW; GO:0004386; F:helicase activ…
cluster2672	6	Acetylcholine receptor subunit beta-like 2	GO:0005892; C:acetylcholine-gated channel complex; ISS:FlyBase; GO:0030054; C:cell junction; IEA:UniProtKB-KW; GO:0045211; C:postsynaptic membrane; IEA:UniProtKB-KW; GO:0004889; F:acetylcholine-activated cation-selective channel activity; ISS:FlyBase; GO:0098655; P:cation transmembrane transport; ISS:GOC; GO:0006812; P:cation transport; ISS:GOC; GO:0017085; P:response to insecticide; IMP:FlyBase;…
cluster2673	6	Probable RNA-directed DNA polymerase from transposon X-element	GO:0003964; F:RNA-directed DNA polymerase activity; IMP:UniProtKB; GO:0006278; P:RNA-dependent DNA replication; IMP:GOC; GO:0006313; P:transposition, DNA-mediated; IMP:UniProtKB
cluster2674	6	Glutactin	GO:0005604; C:basement membrane; IDA:FlyBase; GO:0008045; P:motor neuron axon guidance; IMP:FlyBase; GO:0016201; P:synaptic target inhibition; IMP:FlyBase
cluster2685	6	Lissencephaly-1 homolog {ECO:0000255|HAMAP-Rule:MF_03141}	GO:0005737; C:cytoplasm; IEA:UniProtKB-HAMAP; GO:0005874; C:microtubule; IEA:UniProtKB-KW; GO:0005875; C:microtubule associated complex; IEA:UniProtKB-HAMAP; GO:0006928; P:cellular component movement; IEA:UniProtKB-HAMAP; GO:0000132; P:establishment of mitotic spindle orientation; IEA:UniProtKB-HAMAP; GO:0007067; P:mitotic nuclear division; IEA:UniProtKB-KW; GO:0006810; P:transport; IEA:UniProtKB…
cluster2686	6	Dehydrogenase/reductase SDR family protein 7-like	GO:0016021; C:integral component of membrane; IEA:UniProtKB-KW; GO:0005777; C:peroxisome; IEA:UniProtKB-KW; GO:0016491; F:oxidoreductase activity; IEA:UniProtKB-KW
cluster2690	6	Protein kinase 3	GO:0005524; F:ATP binding; IEA:UniProtKB-KW; GO:0004674; F:protein serine/threonine kinase activity; IEA:UniProtKB-KW
cluster2694	6	Flagellar attachment zone protein 1 {ECO:0000250|UniProtKB:Q585H6}	GO:0031514; C:motile cilium; IEA:UniProtKB-KW
cluster2695	6	Serine/threonine-protein kinase par-1 {ECO:0000250|UniProtKB:Q9TW45, ECO:0000312|EMBL:CAP25402.1}	GO:0005737; C:cytoplasm; IEA:UniProtKB-KW; GO:0005524; F:ATP binding; IEA:UniProtKB-KW; GO:0046872; F:metal ion binding; IEA:UniProtKB-KW; GO:0004674; F:protein serine/threonine kinase activity; IEA:UniProtKB-KW; GO:0007275; P:multicellular organismal development; IEA:UniProtKB-KW
cluster2928	5	Venom allergen 3	GO:0005576; C:extracellular region; IEA:UniProtKB-KW
cluster2940	5	WD repeat-containing protein 59 homolog	GO:0035859; C:Seh1-associated complex; ISS:FlyBase
cluster2981	5	Cyclic nucleotide-gated cation channel	GO:0030425; C:dendrite; IDA:WormBase; GO:0016021; C:integral component of membrane; NAS:UniProtKB; GO:0005887; C:integral component of plasma membrane; IBA:RefGenome; GO:0031513; C:nonmotile primary cilium; IDA:WormBase; GO:0030553; F:cGMP binding; NAS:UniProtKB; GO:0005222; F:intracellular cAMP activated cation channel activity; IDA:WormBase; GO:0005223; F:intracellular cGMP activated cation cha…
cluster3005	5	Histone deacetylase B	GO:0005737; C:cytoplasm; IEA:UniProtKB-KW; GO:0005634; C:nucleus; IDA:dictyBase; GO:0004407; F:histone deacetylase activity; IMP:dictyBase; GO:0046872; F:metal ion binding; IEA:UniProtKB-KW; GO:0032041; F:NAD-dependent histone deacetylase activity (H3-K14 specific); IEA:UniProtKB-EC; GO:0097372; F:NAD-dependent histone deacetylase activity (H3-K18 specific); IEA:UniProtKB-EC; GO:0046969; F:NAD-de…
cluster3010	5	Uncharacterized protein B0495.5	GO:0003824; F:catalytic activity; IEA:InterPro
cluster3016	5	Zinc carboxypeptidase A 1	GO:0005615; C:extracellular space; ISS:UniProtKB; GO:0004181; F:metallocarboxypeptidase activity; IEA:InterPro; GO:0008270; F:zinc ion binding; IEA:InterPro; GO:0007586; P:digestion; NAS:UniProtKB
cluster3647	5	DNA-directed RNA polymerases I, II, and III subunit rpabc3	GO:0005736; C:DNA-directed RNA polymerase I complex; ISS:dictyBase; GO:0005665; C:DNA-directed RNA polymerase II, core complex; ISS:dictyBase; GO:0005666; C:DNA-directed RNA polymerase III complex; ISS:dictyBase; GO:0003677; F:DNA binding; IEA:UniProtKB-KW; GO:0003899; F:DNA-directed RNA polymerase activity; ISS:dictyBase; GO:0006360; P:transcription from RNA polymerase I promoter; ISS:dictyBase;…
cluster3665	5	Probable transcription-associated protein 1	GO:0035267; C:NuA4 histone acetyltransferase complex; ISS:dictyBase; GO:0005634; C:nucleus; ISS:dictyBase; GO:0000125; C:PCAF complex; ISS:dictyBase; GO:0005524; F:ATP binding; ISS:dictyBase; GO:0004402; F:histone acetyltransferase activity; ISS:dictyBase; GO:0004672; F:protein kinase activity; ISS:dictyBase; GO:0003712; F:transcription cofactor activity; ISS:dictyBase; GO:0016573; P:histone acet…
cluster3667	5	ATP-dependent RNA helicase vasa, isoform A	GO:0000775; C:chromosome, centromeric region; IDA:FlyBase; GO:0005737; C:cytoplasm; IDA:UniProtKB; GO:0043186; C:P granule; IDA:FlyBase; GO:0048471; C:perinuclear region of cytoplasm; IDA:FlyBase; GO:0045495; C:pole plasm; IDA:FlyBase; GO:0045170; C:spectrosome; IDA:FlyBase; GO:0005524; F:ATP binding; IEA:UniProtKB-KW; GO:0004004; F:ATP-dependent RNA helicase activity; IDA:UniProtKB; GO:0003730; …
cluster3668	5	Tropomyosin	N/A
cluster3669	5	Ceropsin	GO:0016021; C:integral component of membrane; IEA:UniProtKB-KW; GO:0004930; F:G-protein coupled receptor activity; IEA:UniProtKB-KW; GO:0009881; F:photoreceptor activity; IEA:UniProtKB-KW; GO:0007602; P:phototransduction; IEA:UniProtKB-KW; GO:0018298; P:protein-chromophore linkage; IEA:UniProtKB-KW; GO:0007601; P:visual perception; IEA:UniProtKB-KW
cluster3670	5	Lectin BRA-3	GO:0030246; F:carbohydrate binding; IEA:UniProtKB-KW
cluster3680	5	Uncharacterized oxidoreductase F53C11.3	GO:0016491; F:oxidoreductase activity; IEA:UniProtKB-KW; GO:0050829; P:defense response to Gram-negative bacterium; IMP:WormBase; GO:0045087; P:innate immune response; IMP:WormBase
cluster4071	4	Possible lysine-specific histone demethylase 1	GO:0005694; C:chromosome; IEA:UniProtKB-KW; GO:0005634; C:nucleus; IDA:UniProtKB; GO:0017053; C:transcriptional repressor complex; IPI:FlyBase; GO:0003677; F:DNA binding; IEA:InterPro; GO:0050660; F:flavin adenine dinucleotide binding; IEA:InterPro; GO:0016491; F:oxidoreductase activity; IEA:UniProtKB-KW; GO:0006325; P:chromatin organization; IMP:FlyBase; GO:0016458; P:gene silencing; IMP:UniProt…
cluster4127	4	Uncharacterized protein DDB_G0279979	N/A
cluster4131	4	Neurogenic protein big brain	GO:0005912; C:adherens junction; IDA:FlyBase; GO:0031410; C:cytoplasmic vesicle; IDA:FlyBase; GO:0016021; C:integral component of membrane; IDA:FlyBase; GO:0005886; C:plasma membrane; IDA:FlyBase; GO:0005261; F:cation channel activity; IDA:FlyBase; GO:0015267; F:channel activity; ISS:FlyBase; GO:0098655; P:cation transmembrane transport; IDA:GOC; GO:0006812; P:cation transport; IDA:GOC; GO:000739…
cluster4133	4	Uncharacterized protein PF11_0207	GO:0005737; C:cytoplasm; NAS:UniProtKB; GO:0016020; C:membrane; NAS:UniProtKB
cluster4136	4	Protein scabrous	GO:0005768; C:endosome; IEA:UniProtKB-KW; GO:0005576; C:extracellular region; NAS:FlyBase; GO:0004871; F:signal transducer activity; TAS:FlyBase; GO:0048749; P:compound eye development; IMP:FlyBase; GO:0016321; P:female meiosis chromosome segregation; IMP:FlyBase; GO:0008587; P:imaginal disc-derived wing margin morphogenesis; IMP:FlyBase; GO:0046331; P:lateral inhibition; NAS:FlyBase; GO:0007219;…
cluster4143	4	Myb-like protein X	GO:0005634; C:nucleus; IEA:UniProtKB-KW; GO:0003682; F:chromatin binding; IEA:InterPro; GO:0003677; F:DNA binding; IEA:InterPro
cluster4150	4	Putative transporter ZK637.1	GO:0016021; C:integral component of membrane; IEA:UniProtKB-KW; GO:0015075; F:ion transmembrane transporter activity; IEA:InterPro
cluster4153	4	Transcription factor Ken 2 {ECO:0000250|UniProtKB:O77459}	GO:0005634; C:nucleus; ISS:UniProtKB; GO:0003677; F:DNA binding; ISS:UniProtKB; GO:0046872; F:metal ion binding; IEA:UniProtKB-KW; GO:0003700; F:sequence-specific DNA binding transcription factor activity; ISS:UniProtKB; GO:0045497; P:female analia development; ISS:UniProtKB; GO:0030540; P:female genitalia development; ISS:UniProtKB; GO:0045496; P:male analia development; ISS:UniProtKB; GO:003053…
cluster4170	4	D-aspartate oxidase 2	GO:0005737; C:cytoplasm; IEA:UniProtKB-KW; GO:0008445; F:D-aspartate oxidase activity; IDA:UniProtKB; GO:0047821; F:D-glutamate oxidase activity; IDA:UniProtKB; GO:0055114; P:oxidation-reduction process; IDA:UniProtKB
cluster4173	4	WD repeat-containing protein 55 homolog	N/A
cluster4179	4	Exoskeleton protein RP43	GO:0006033; P:chitin localization; NAS:UniProtKB; GO:0030198; P:extracellular matrix organization; NAS:UniProtKB
cluster4193	4	UNC93-like protein	GO:0016021; C:integral component of membrane; IEA:UniProtKB-KW; GO:0005886; C:plasma membrane; ISS:UniProtKB
cluster4196	4	Calcineurin subunit B	GO:0005509; F:calcium ion binding; IEA:InterPro
cluster4199	4	Putative uncharacterized protein DDB_G0291608	N/A
cluster4202	4	Esterase-6	GO:0005615; C:extracellular space; IDA:FlyBase; GO:0052689; F:carboxylic ester hydrolase activity; IDA:FlyBase; GO:0007619; P:courtship behavior; IMP:FlyBase; GO:0007618; P:mating; TAS:FlyBase; GO:0032504; P:multicellular organism reproduction; IEP:FlyBase; GO:0030728; P:ovulation; TAS:FlyBase; GO:0042811; P:pheromone biosynthetic process; IDA:FlyBase; GO:0046008; P:regulation of female receptivi…
cluster4203	4	RNA-directed DNA polymerase from mobile element jockey	GO:0003964; F:RNA-directed DNA polymerase activity; IEA:UniProtKB-KW
cluster4218	4	5-hydroxytryptamine receptor	GO:0016021; C:integral component of membrane; IEA:UniProtKB-KW; GO:0005886; C:plasma membrane; IEA:UniProtKB-KW; GO:0004930; F:G-protein coupled receptor activity; IEA:UniProtKB-KW
cluster4220	4	Hydatid disease diagnostic antigen P-29	GO:0005737; C:cytoplasm; IEA:InterPro
cluster4243	4	Uncharacterized protein PF11_0207	GO:0005737; C:cytoplasm; NAS:UniProtKB; GO:0016020; C:membrane; NAS:UniProtKB
cluster4256	4	Myosin-3	GO:0031672; C:A band; IDA:UniProtKB; GO:0005863; C:striated muscle myosin thick filament; IDA:WormBase; GO:0005524; F:ATP binding; IEA:UniProtKB-KW; GO:0003774; F:motor activity; IMP:UniProtKB; GO:0007626; P:locomotory behavior; IMP:UniProtKB; GO:0008152; P:metabolic process; IMP:GOC
cluster4272	4	Retrovirus-related Pol polyprotein from transposon opus	GO:0005634; C:nucleus; NAS:UniProtKB; GO:0004519; F:endonuclease activity; IEA:UniProtKB-KW; GO:0003676; F:nucleic acid binding; IEA:InterPro; GO:0008233; F:peptidase activity; IEA:UniProtKB-KW; GO:0003964; F:RNA-directed DNA polymerase activity; NAS:UniProtKB; GO:0015074; P:DNA integration; IEA:InterPro; GO:0006278; P:RNA-dependent DNA replication; NAS:GOC; GO:0006313; P:transposition, DNA-media…
cluster4275	4	CTL-like protein 1	GO:0016021; C:integral component of membrane; IEA:UniProtKB-KW
cluster4289	4	Asparagine synthetase domain-containing protein CG17486	GO:0004066; F:asparagine synthase (glutamine-hydrolyzing) activity; IEA:InterPro; GO:0006529; P:asparagine biosynthetic process; IEA:UniProtKB-KW; GO:0006541; P:glutamine metabolic process; IEA:UniProtKB-KW
cluster4292	4	Probable serine incorporator	GO:0005783; C:endoplasmic reticulum; IEA:UniProtKB-KW; GO:0016021; C:integral component of membrane; IEA:UniProtKB-KW; GO:0008654; P:phospholipid biosynthetic process; IEA:UniProtKB-KW
cluster4294	4	Serrate RNA effector molecule homolog	GO:0005654; C:nucleoplasm; ISS:UniProtKB; GO:0031053; P:primary miRNA processing; ISS:UniProtKB; GO:0016246; P:RNA interference; ISS:UniProtKB
cluster4297	4	Mitochondrial substrate carrier family protein H	GO:0016021; C:integral component of membrane; IEA:UniProtKB-KW; GO:0005743; C:mitochondrial inner membrane; IEA:UniProtKB-KW; GO:0055085; P:transmembrane transport; IEA:InterPro
cluster4306	4	Latrophilin Cirl {ECO:0000250|UniProtKB:A1Z7G7}	GO:0016021; C:integral component of membrane; IEA:UniProtKB-KW; GO:0005886; C:plasma membrane; IEA:UniProtKB-KW; GO:0030246; F:carbohydrate binding; IEA:UniProtKB-KW; GO:0004930; F:G-protein coupled receptor activity; IEA:UniProtKB-KW; GO:0007218; P:neuropeptide signaling pathway; IEA:InterPro
cluster4308	4	Homeobox protein ceh-33	GO:0005634; C:nucleus; IEA:UniProtKB-KW; GO:0043565; F:sequence-specific DNA binding; IEA:InterPro; GO:0003700; F:sequence-specific DNA binding transcription factor activity; ISS:WormBase; GO:0007275; P:multicellular organismal development; IEA:UniProtKB-KW; GO:0006355; P:regulation of transcription, DNA-templated; TAS:WormBase
cluster4311	4	Putative ribosomal protein S6 kinase alpha-1	GO:0005524; F:ATP binding; IEA:UniProtKB-KW; GO:0000287; F:magnesium ion binding; IEA:InterPro; GO:0004674; F:protein serine/threonine kinase activity; IEA:UniProtKB-KW; GO:0035556; P:intracellular signal transduction; IEA:InterPro
cluster4313	4	E3 ubiquitin-protein ligase Nedd-4	GO:0005737; C:cytoplasm; IDA:UniProtKB; GO:0005886; C:plasma membrane; IDA:FlyBase; GO:0016874; F:ligase activity; IEA:UniProtKB-KW; GO:0017022; F:myosin binding; IPI:FlyBase; GO:0005112; F:Notch binding; IPI:UniProtKB; GO:0019904; F:protein domain specific binding; IDA:FlyBase; GO:0004842; F:ubiquitin-protein transferase activity; NAS:UniProtKB; GO:0007411; P:axon guidance; IMP:FlyBase; GO:00161…
cluster4317	4	Dwarfin sma-4	GO:0005737; C:cytoplasm; IEA:UniProtKB-KW; GO:0005634; C:nucleus; IEA:UniProtKB-KW; GO:0005667; C:transcription factor complex; IEA:InterPro; GO:0003677; F:DNA binding; IEA:UniProtKB-KW; GO:0046872; F:metal ion binding; IEA:UniProtKB-KW; GO:0003700; F:sequence-specific DNA binding transcription factor activity; IEA:InterPro; GO:0040024; P:dauer larval development; IGI:WormBase; GO:0002119; P:nema…
cluster4323	4	Putative uncharacterized protein DDB_G0290521	GO:0005576; C:extracellular region; IEA:UniProtKB-KW
cluster4336	4	Calmodulin	GO:0005509; F:calcium ion binding; IEA:InterPro
cluster4350	4	Scavenger receptor cysteine-rich domain superfamily protein {ECO:0000312|EMBL:BAK39578.1}	GO:0031410; C:cytoplasmic vesicle; IEA:UniProtKB-KW; GO:0016021; C:integral component of membrane; IEA:UniProtKB-KW; GO:0005044; F:scavenger receptor activity; IEA:InterPro; GO:0045087; P:innate immune response; IEA:UniProtKB-KW; GO:0006909; P:phagocytosis; IEA:UniProtKB-KW
cluster4363	4	WD repeat domain-containing protein 83 homolog	GO:0005737; C:cytoplasm; ISS:UniProtKB
cluster4369	4	Protein sevenless	GO:0005887; C:integral component of plasma membrane; IDA:FlyBase; GO:0005886; C:plasma membrane; IDA:FlyBase; GO:0005524; F:ATP binding; IEA:UniProtKB-KW; GO:0004713; F:protein tyrosine kinase activity; IDA:FlyBase; GO:0004714; F:transmembrane receptor protein tyrosine kinase activity; IDA:FlyBase; GO:0008595; P:anterior/posterior axis specification, embryo; TAS:FlyBase; GO:0042067; P:establishme…
cluster4385	4	Ankyrin repeat and KH domain-containing protein CBG24701	GO:0005737; C:cytoplasm; IEA:UniProtKB-KW; GO:0003723; F:RNA binding; IEA:UniProtKB-KW
cluster4391	4	Arginyl-tRNA--protein transferase 1	GO:0004057; F:arginyltransferase activity; IEA:UniProtKB-EC; GO:0016598; P:protein arginylation; IEA:InterPro
cluster4393	4	Retrovirus-related Pol polyprotein from transposon opus	GO:0005634; C:nucleus; NAS:UniProtKB; GO:0004519; F:endonuclease activity; IEA:UniProtKB-KW; GO:0003676; F:nucleic acid binding; IEA:InterPro; GO:0008233; F:peptidase activity; IEA:UniProtKB-KW; GO:0003964; F:RNA-directed DNA polymerase activity; NAS:UniProtKB; GO:0015074; P:DNA integration; IEA:InterPro; GO:0006278; P:RNA-dependent DNA replication; NAS:GOC; GO:0006313; P:transposition, DNA-media…
cluster4402	4	Alpha-L-fucosidase	GO:0005576; C:extracellular region; IDA:dictyBase; GO:0005764; C:lysosome; IDA:dictyBase; GO:0033938; F:1,6-alpha-L-fucosidase activity; IDA:dictyBase; GO:0004560; F:alpha-L-fucosidase activity; IDA:dictyBase; GO:0042806; F:fucose binding; IBA:RefGenome; GO:0006004; P:fucose metabolic process; IDA:dictyBase
cluster4406	4	UDP-N-acetylglucosamine--peptide N-acetylglucosaminyltransferase	GO:0005634; C:nucleus; IDA:UniProtKB; GO:0048471; C:perinuclear region of cytoplasm; IDA:WormBase; GO:0016262; F:protein N-acetylglucosaminyltransferase activity; IMP:WormBase; GO:0004722; F:protein serine/threonine phosphatase activity; IMP:WormBase; GO:0040024; P:dauer larval development; IGI:WormBase; GO:0006112; P:energy reserve metabolic process; IMP:WormBase; GO:0005977; P:glycogen metaboli…
cluster4407	4	Tropomyosin-2	GO:0003779; F:actin binding; ISS:FlyBase; GO:0007507; P:heart development; IMP:FlyBase
cluster4415	4	RNA-binding protein Rsf1	GO:0005634; C:nucleus; IDA:FlyBase; GO:0003729; F:mRNA binding; ISS:FlyBase; GO:0000166; F:nucleotide binding; IEA:InterPro; GO:0048025; P:negative regulation of mRNA splicing, via spliceosome; TAS:FlyBase
cluster5682	4	Protein lava lamp	GO:0005794; C:Golgi apparatus; IDA:UniProtKB; GO:0000137; C:Golgi cis cisterna; IDA:FlyBase; GO:0005875; C:microtubule associated complex; IDA:FlyBase; GO:0008017; F:microtubule binding; IDA:UniProtKB; GO:0007349; P:cellularization; IMP:UniProtKB; GO:0051683; P:establishment of Golgi localization; IMP:FlyBase; GO:0048812; P:neuron projection morphogenesis; IMP:FlyBase; GO:0050775; P:positive regu…
cluster5683	4	Papilin	GO:0005604; C:basement membrane; IDA:UniProtKB; GO:0005201; F:extracellular matrix structural constituent; IMP:UniProtKB; GO:0004222; F:metalloendopeptidase activity; IEA:InterPro; GO:0004867; F:serine-type endopeptidase inhibitor activity; IEA:UniProtKB-KW; GO:0008270; F:zinc ion binding; IEA:InterPro; GO:0030198; P:extracellular matrix organization; IMP:UniProtKB; GO:0007275; P:multicellular or…
cluster5693	4	Location of vulva defective 1	GO:0005929; C:cilium; IDA:UniProtKB; GO:0016021; C:integral component of membrane; IEA:UniProtKB-KW; GO:0016020; C:membrane; IBA:RefGenome; GO:0043025; C:neuronal cell body; IDA:WormBase; GO:0031513; C:nonmotile primary cilium; IDA:WormBase; GO:0005262; F:calcium channel activity; IBA:RefGenome; GO:0019904; F:protein domain specific binding; IPI:WormBase; GO:0070588; P:calcium ion transmembrane t…
cluster5703	4	Actin-binding protein F	GO:0005737; C:cytoplasm; IEA:UniProtKB-KW; GO:0005856; C:cytoskeleton; IEA:UniProtKB-KW; GO:0005634; C:nucleus; IEA:UniProtKB-KW
cluster5740	4	Small conductance calcium-activated potassium channel protein	GO:0016021; C:integral component of membrane; ISS:UniProtKB; GO:0043025; C:neuronal cell body; IBA:RefGenome; GO:0005886; C:plasma membrane; IBA:RefGenome; GO:0005516; F:calmodulin binding; IBA:RefGenome; GO:0009881; F:photoreceptor activity; IDA:FlyBase; GO:0016286; F:small conductance calcium-activated potassium channel activity; ISS:UniProtKB; GO:0071805; P:potassium ion transmembrane transpor…
cluster5746	4	Diacylglycerol kinase eta {ECO:0000250|UniProtKB:Q86XP1}	GO:0005737; C:cytoplasm; ISS:UniProtKB; GO:0005768; C:endosome; ISS:UniProtKB; GO:0005524; F:ATP binding; IEA:UniProtKB-KW; GO:0004143; F:diacylglycerol kinase activity; ISS:UniProtKB; GO:0046872; F:metal ion binding; IEA:UniProtKB-KW; GO:0003951; F:NAD+ kinase activity; IEA:InterPro; GO:0035556; P:intracellular signal transduction; IEA:InterPro; GO:0007205; P:protein kinase C-activating G-protei…
cluster5752	4	Dihydrolipoyllysine-residue succinyltransferase component of 2-oxoglutarate dehydrogenase complex, mitochondrial	GO:0005739; C:mitochondrion; IEA:UniProtKB-KW; GO:0045252; C:oxoglutarate dehydrogenase complex; IEA:InterPro; GO:0004149; F:dihydrolipoyllysine-residue succinyltransferase activity; IEA:UniProtKB-EC; GO:0033512; P:L-lysine catabolic process to acetyl-CoA via saccharopine; IEA:UniProtKB-UniPathway; GO:0006099; P:tricarboxylic acid cycle; IEA:UniProtKB-KW
cluster5758	4	General transcription factor IIF subunit 1	GO:0005634; C:nucleus; IDA:FlyBase; GO:0005674; C:transcription factor TFIIF complex; IDA:FlyBase; GO:0003677; F:DNA binding; IEA:UniProtKB-KW; GO:0001096; F:TFIIF-class transcription factor binding; IPI:FlyBase; GO:0016740; F:transferase activity; IEA:UniProtKB-KW; GO:0022008; P:neurogenesis; IMP:FlyBase; GO:0032968; P:positive regulation of transcription elongation from RNA polymerase II promot…
cluster5759	4	Turripeptide Ici9.2	GO:0005576; C:extracellular region; IEA:UniProtKB-KW; GO:0004867; F:serine-type endopeptidase inhibitor activity; IEA:UniProtKB-KW
cluster5764	4	ABC transporter C family member 2	GO:0016021; C:integral component of membrane; IEA:UniProtKB-KW; GO:0005524; F:ATP binding; IEA:UniProtKB-KW; GO:0042626; F:ATPase activity, coupled to transmembrane movement of substances; ISS:dictyBase; GO:0005215; F:transporter activity; ISS:dictyBase; GO:0031154; P:culmination involved in sorocarp development; IMP:dictyBase; GO:0006810; P:transport; ISS:dictyBase
cluster5765	4	Probable serine/threonine-protein kinase DDB_G0278509	GO:0005524; F:ATP binding; IEA:UniProtKB-KW; GO:0004674; F:protein serine/threonine kinase activity; IEA:UniProtKB-KW
cluster5766	4	ADP-ribosylation factor D	GO:0005794; C:Golgi apparatus; IEA:UniProtKB-KW; GO:0005525; F:GTP binding; IEA:UniProtKB-KW; GO:0015031; P:protein transport; IEA:UniProtKB-KW; GO:0007264; P:small GTPase mediated signal transduction; IEA:InterPro
cluster5768	4	CLIP-associating protein	GO:0042995; C:cell projection; IEA:UniProtKB-KW; GO:0005813; C:centrosome; IDA:FlyBase; GO:0000775; C:chromosome, centromeric region; IDA:FlyBase; GO:0005737; C:cytoplasm; IDA:FlyBase; GO:0045169; C:fusome; IDA:FlyBase; GO:0045172; C:germline ring canal; IDA:FlyBase; GO:0005875; C:microtubule associated complex; IDA:FlyBase; GO:0005815; C:microtubule organizing center; IDA:FlyBase; GO:0005634; C:…
cluster5770	4	Dopamine receptor 3	GO:0030285; C:integral component of synaptic vesicle membrane; IC:UniProtKB; GO:0045211; C:postsynaptic membrane; IC:WormBase; GO:0004952; F:dopamine neurotransmitter receptor activity; IDA:WormBase; GO:0001591; F:dopamine neurotransmitter receptor activity, coupled via Gi/Go; IDA:UniProtKB; GO:0007195; P:adenylate cyclase-inhibiting dopamine receptor signaling pathway; IDA:WormBase; GO:0007212; …
cluster5772	4	Cytochrome P450 4d2	GO:0005783; C:endoplasmic reticulum; IEA:UniProtKB-KW; GO:0016020; C:membrane; IEA:UniProtKB-KW; GO:0020037; F:heme binding; IEA:InterPro; GO:0005506; F:iron ion binding; IEA:InterPro; GO:0004497; F:monooxygenase activity; IEA:UniProtKB-KW; GO:0016705; F:oxidoreductase activity, acting on paired donors, with incorporation or reduction of molecular oxygen; IEA:InterPro
cluster5774	4	Rho GTPase-activating protein gacZ	GO:0005737; C:cytoplasm; IEA:UniProtKB-KW; GO:0005096; F:GTPase activator activity; IEA:UniProtKB-KW; GO:0046872; F:metal ion binding; IEA:UniProtKB-KW; GO:0007165; P:signal transduction; IEA:InterPro
cluster5775	4	Probable serine/threonine-protein kinase DDB_G0278509	GO:0005524; F:ATP binding; IEA:UniProtKB-KW; GO:0004674; F:protein serine/threonine kinase activity; IEA:UniProtKB-KW
cluster5776	4	Lysosomal acid alpha-glucosidase	GO:0005576; C:extracellular region; IEA:UniProtKB-KW; GO:0005764; C:lysosome; IEA:UniProtKB-KW; GO:0004558; F:alpha-1,4-glucosidase activity; IEA:UniProtKB-EC; GO:0030246; F:carbohydrate binding; IEA:InterPro; GO:0032450; F:maltose alpha-glucosidase activity; IEA:UniProtKB-EC; GO:0005975; P:carbohydrate metabolic process; IEA:InterPro
cluster5779	4	Troponin C, isoform 1	GO:0005509; F:calcium ion binding; IEA:InterPro
cluster5784	4	BEACH domain-containing protein lvsA	GO:0031164; C:contractile vacuolar membrane; IDA:dictyBase; GO:0000331; C:contractile vacuole; IDA:dictyBase; GO:0005737; C:cytoplasm; IDA:dictyBase; GO:0005543; F:phospholipid binding; IDA:dictyBase; GO:0000915; P:actomyosin contractile ring assembly; IMP:dictyBase; GO:0007155; P:cell adhesion; IMP:dictyBase; GO:0006874; P:cellular calcium ion homeostasis; IMP:dictyBase; GO:0033298; P:contractil…
cluster5785	4	Zinc carboxypeptidase A 1	GO:0005615; C:extracellular space; ISS:UniProtKB; GO:0004181; F:metallocarboxypeptidase activity; IEA:InterPro; GO:0008270; F:zinc ion binding; IEA:InterPro; GO:0022008; P:neurogenesis; IMP:FlyBase
cluster5787	4	Microtubule-associated protein RP/EB family member 1	GO:0000235; C:astral microtubule; IDA:dictyBase; GO:0031252; C:cell leading edge; IDA:dictyBase; GO:0031592; C:centrosomal corona; IDA:dictyBase; GO:0005813; C:centrosome; IDA:dictyBase; GO:0000776; C:kinetochore; IDA:dictyBase; GO:0005874; C:microtubule; IDA:dictyBase; GO:0031143; C:pseudopodium; IDA:dictyBase; GO:0005819; C:spindle; IDA:dictyBase; GO:0000922; C:spindle pole; IDA:dictyBase; GO:0…
cluster5788	4	1-phosphatidylinositol 4,5-bisphosphate phosphodiesterase	GO:0016027; C:inaD signaling complex; IPI:FlyBase; GO:0016028; C:rhabdomere; IDA:FlyBase; GO:0005509; F:calcium ion binding; IEA:InterPro; GO:0005096; F:GTPase activator activity; NAS:FlyBase; GO:0004435; F:phosphatidylinositol phospholipase C activity; IMP:FlyBase; GO:0004629; F:phospholipase C activity; TAS:FlyBase; GO:0004871; F:signal transducer activity; IEA:UniProtKB-KW; GO:0008344; P:adult…
cluster5790	4	Uncharacterized protein DDB_G0283357	N/A
cluster5791	4	Probable plasma membrane ATPase	GO:0016021; C:integral component of membrane; IEA:UniProtKB-KW; GO:0016020; C:membrane; IDA:dictyBase; GO:0005886; C:plasma membrane; IEA:UniProtKB-KW; GO:0005524; F:ATP binding; IC:dictyBase; GO:0016887; F:ATPase activity; IDA:dictyBase; GO:0008553; F:hydrogen-exporting ATPase activity, phosphorylative mechanism; TAS:dictyBase; GO:0046872; F:metal ion binding; IEA:UniProtKB-KW; GO:0006754; P:ATP…
cluster5792	4	RapA guanosine triphosphatase-activating protein B	GO:0005096; F:GTPase activator activity; IEA:UniProtKB-KW; GO:0051056; P:regulation of small GTPase mediated signal transduction; IEA:InterPro
cluster5793	4	PH domain-containing protein DDB_G0275795	N/A
cluster5795	4	Probable H/ACA ribonucleoprotein complex subunit 4	GO:0005730; C:nucleolus; ISS:dictyBase; GO:0005697; C:telomerase holoenzyme complex; ISS:dictyBase; GO:0009982; F:pseudouridine synthase activity; IEA:InterPro; GO:0003723; F:RNA binding; ISS:dictyBase; GO:0003720; F:telomerase activity; ISS:dictyBase; GO:0008283; P:cell proliferation; ISS:dictyBase; GO:0001522; P:pseudouridine synthesis; IEA:InterPro; GO:0006364; P:rRNA processing; ISS:dictyBase…
cluster5797	4	Ras guanine nucleotide exchange factor R	GO:0005622; C:intracellular; IEA:InterPro; GO:0005088; F:Ras guanyl-nucleotide exchange factor activity; IDA:dictyBase; GO:0032320; P:positive regulation of Ras GTPase activity; IDA:GOC; GO:0007265; P:Ras protein signal transduction; IDA:dictyBase
cluster5810	4	Protein dead ringer	GO:0005634; C:nucleus; IDA:UniProtKB; GO:0003677; F:DNA binding; IDA:UniProtKB; GO:0070491; F:repressing transcription factor binding; IPI:FlyBase; GO:0003700; F:sequence-specific DNA binding transcription factor activity; NAS:FlyBase; GO:0000976; F:transcription regulatory region sequence-specific DNA binding; IDA:FlyBase; GO:0009952; P:anterior/posterior pattern specification; IMP:FlyBase; GO:0…
cluster5837	4	Hydatid disease diagnostic antigen P-29	GO:0005737; C:cytoplasm; IEA:InterPro
cluster5839	4	L-serine dehydratase	GO:0005737; C:cytoplasm; IEA:UniProtKB-KW; GO:0003941; F:L-serine ammonia-lyase activity; ISS:dictyBase; GO:0030170; F:pyridoxal phosphate binding; IEA:InterPro; GO:0006520; P:cellular amino acid metabolic process; IEA:InterPro; GO:0006094; P:gluconeogenesis; IEA:UniProtKB-UniPathway
cluster5845	4	Calpain clp-1	GO:0031430; C:M band; IDA:WormBase; GO:0030017; C:sarcomere; IDA:WormBase; GO:0004198; F:calcium-dependent cysteine-type endopeptidase activity; IBA:RefGenome; GO:0010940; P:positive regulation of necrotic cell death; IGI:WormBase; GO:0006508; P:proteolysis; IBA:RefGenome
cluster5849	4	Catenin alpha	GO:0015629; C:actin cytoskeleton; IEA:InterPro; GO:0005912; C:adherens junction; NAS:FlyBase; GO:0016342; C:catenin complex; IDA:FlyBase; GO:0005913; C:cell-cell adherens junction; IDA:FlyBase; GO:0005737; C:cytoplasm; IEA:UniProtKB-KW; GO:0005886; C:plasma membrane; IDA:FlyBase; GO:0005914; C:spot adherens junction; NAS:FlyBase; GO:0005915; C:zonula adherens; NAS:FlyBase; GO:0003779; F:actin bin…
cluster5851	4	Caprin homolog	GO:0005737; C:cytoplasm; IDA:FlyBase; GO:0005811; C:lipid particle; IDA:FlyBase; GO:0030529; C:ribonucleoprotein complex; IDA:FlyBase; GO:0003723; F:RNA binding; IDA:FlyBase; GO:0007349; P:cellularization; IMP:FlyBase; GO:0045571; P:negative regulation of imaginal disc growth; IGI:FlyBase; GO:0009794; P:regulation of mitotic cell cycle, embryonic; IGI:FlyBase
cluster5852	4	Escargot/snail protein homolog	GO:0005634; C:nucleus; IEA:UniProtKB-KW; GO:0003677; F:DNA binding; IEA:UniProtKB-KW; GO:0046872; F:metal ion binding; IEA:UniProtKB-KW
cluster5853	4	Stomatin-3	GO:0016021; C:integral component of membrane; IEA:UniProtKB-KW
cluster5854	4	Leucine-rich repeat protein soc-2 homolog	GO:0000164; C:protein phosphatase type 1 complex; IEA:InterPro; GO:0046579; P:positive regulation of Ras protein signal transduction; IEA:InterPro
cluster5858	4	Probable serine/threonine-protein kinase dyrk1	GO:0005524; F:ATP binding; IEA:UniProtKB-KW; GO:0004674; F:protein serine/threonine kinase activity; IEA:UniProtKB-KW; GO:0004712; F:protein serine/threonine/tyrosine kinase activity; IEA:UniProtKB-EC
cluster5859	4	Transmembrane channel-like protein 1	GO:0005887; C:integral component of plasma membrane; IDA:UniProtKB; GO:0043025; C:neuronal cell body; IDA:WormBase; GO:0031513; C:nonmotile primary cilium; IDA:WormBase; GO:0005216; F:ion channel activity; IDA:UniProtKB; GO:0050906; P:detection of stimulus involved in sensory perception; IMP:UniProtKB; GO:0034220; P:ion transmembrane transport; IDA:UniProtKB; GO:0007606; P:sensory perception of c…
cluster5861	4	CWF19-like protein 1 homolog	GO:0003824; F:catalytic activity; IEA:InterPro
cluster5863	4	WD repeat-containing protein 48 homolog	N/A
cluster5866	4	Cytochrome P450 6a8	GO:0005783; C:endoplasmic reticulum; IEA:UniProtKB-KW; GO:0016020; C:membrane; IEA:UniProtKB-KW; GO:0018685; F:alkane 1-monooxygenase activity; IDA:FlyBase; GO:0009055; F:electron carrier activity; ISS:FlyBase; GO:0020037; F:heme binding; IEA:InterPro; GO:0005506; F:iron ion binding; IEA:InterPro; GO:0017143; P:insecticide metabolic process; IDA:FlyBase; GO:0048252; P:lauric acid metabolic proces…
cluster5868	4	MATH and LRR domain-containing protein PFE0570w	GO:0016021; C:integral component of membrane; IEA:UniProtKB-KW; GO:0009982; F:pseudouridine synthase activity; IEA:InterPro; GO:0003723; F:RNA binding; IEA:InterPro; GO:0001522; P:pseudouridine synthesis; IEA:InterPro
cluster5869	4	Protein krueppel	GO:0005634; C:nucleus; IEA:UniProtKB-KW; GO:0003677; F:DNA binding; IEA:UniProtKB-KW; GO:0046872; F:metal ion binding; IEA:UniProtKB-KW; GO:0035282; P:segmentation; IEA:UniProtKB-KW
cluster5873	4	CWF19-like protein 1 homolog	GO:0003824; F:catalytic activity; IEA:InterPro
cluster5874	4	BEACH domain-containing protein lvsA	GO:0031164; C:contractile vacuolar membrane; IDA:dictyBase; GO:0000331; C:contractile vacuole; IDA:dictyBase; GO:0005737; C:cytoplasm; IDA:dictyBase; GO:0005543; F:phospholipid binding; IDA:dictyBase; GO:0000915; P:actomyosin contractile ring assembly; IMP:dictyBase; GO:0007155; P:cell adhesion; IMP:dictyBase; GO:0006874; P:cellular calcium ion homeostasis; IMP:dictyBase; GO:0033298; P:contractil…
cluster5876	4	Caspase-1	GO:0004197; F:cysteine-type endopeptidase activity; IEA:InterPro; GO:0006915; P:apoptotic process; IEA:UniProtKB-KW
cluster5877	4	Protein glass	GO:0005634; C:nucleus; ISS:UniProtKB; GO:0003677; F:DNA binding; ISS:UniProtKB; GO:0046872; F:metal ion binding; IEA:UniProtKB-KW; GO:0006355; P:regulation of transcription, DNA-templated; ISS:UniProtKB; GO:0050896; P:response to stimulus; IEA:UniProtKB-KW; GO:0006351; P:transcription, DNA-templated; IEA:UniProtKB-KW; GO:0007601; P:visual perception; IEA:UniProtKB-KW
cluster5878	4	Probable serine incorporator	GO:0005783; C:endoplasmic reticulum; IEA:UniProtKB-KW; GO:0016021; C:integral component of membrane; IEA:UniProtKB-KW; GO:0008654; P:phospholipid biosynthetic process; IEA:UniProtKB-KW
cluster5880	4	Elongation of very long chain fatty acids protein 6	GO:0016021; C:integral component of membrane; IEA:UniProtKB-KW; GO:0016740; F:transferase activity; IEA:UniProtKB-KW; GO:0006633; P:fatty acid biosynthetic process; IEA:UniProtKB-UniPathway
cluster5881	4	Death-associated protein kinase related	GO:0005524; F:ATP binding; IEA:UniProtKB-KW; GO:0004683; F:calmodulin-dependent protein kinase activity; IBA:RefGenome; GO:0004674; F:protein serine/threonine kinase activity; NAS:FlyBase; GO:0007155; P:cell adhesion; IMP:FlyBase; GO:0007480; P:imaginal disc-derived leg morphogenesis; IMP:FlyBase; GO:0007476; P:imaginal disc-derived wing morphogenesis; IMP:FlyBase; GO:0002009; P:morphogenesis of …
cluster5884	4	Armadillo repeat-containing protein 6 homolog	N/A
cluster5887	4	Dr1-associated corepressor homolog	GO:0005634; C:nucleus; IEA:UniProtKB-KW; GO:0043565; F:sequence-specific DNA binding; IEA:InterPro; GO:0006355; P:regulation of transcription, DNA-templated; IEA:UniProtKB-KW; GO:0006351; P:transcription, DNA-templated; IEA:UniProtKB-KW
cluster6591	3	Scavenger receptor cysteine-rich domain superfamily protein {ECO:0000312|EMBL:BAK39578.1}	GO:0031410; C:cytoplasmic vesicle; IEA:UniProtKB-KW; GO:0016021; C:integral component of membrane; IEA:UniProtKB-KW; GO:0005044; F:scavenger receptor activity; IEA:InterPro; GO:0045087; P:innate immune response; IEA:UniProtKB-KW; GO:0006909; P:phagocytosis; IEA:UniProtKB-KW
cluster6604	3	Structural maintenance of chromosomes protein 6	GO:0005634; C:nucleus; ISS:dictyBase; GO:0030915; C:Smc5-Smc6 complex; ISS:dictyBase; GO:0005524; F:ATP binding; IEA:UniProtKB-KW; GO:0046982; F:protein heterodimerization activity; ISS:dictyBase; GO:0006281; P:DNA repair; ISS:dictyBase; GO:0000724; P:double-strand break repair via homologous recombination; IEA:InterPro
cluster6605	3	Guanine nucleotide-binding protein alpha-15 subunit	GO:0005525; F:GTP binding; IEA:UniProtKB-KW; GO:0003924; F:GTPase activity; IEA:InterPro; GO:0046872; F:metal ion binding; IEA:UniProtKB-KW; GO:0004871; F:signal transducer activity; IEA:UniProtKB-KW; GO:0007186; P:G-protein coupled receptor signaling pathway; IEA:InterPro
cluster6636	3	Sodium-dependent nutrient amino acid transporter 1 {ECO:0000250|UniProtKB:Q9W4C5}	GO:0005887; C:integral component of plasma membrane; IC:UniProtKB; GO:0042943; F:D-amino acid transmembrane transporter activity; ISS:UniProtKB; GO:0005328; F:neurotransmitter:sodium symporter activity; IEA:InterPro; GO:0015175; F:neutral amino acid transmembrane transporter activity; ISS:UniProtKB; GO:0005283; F:sodium:amino acid symporter activity; ISS:UniProtKB; GO:0003333; P:amino acid transm…
cluster6648	3	Esterase B1	GO:0052689; F:carboxylic ester hydrolase activity; IEA:UniProtKB-KW
cluster6649	3	Pre-mRNA-splicing factor CWC22 homolog	GO:0005634; C:nucleus; IEA:UniProtKB-KW; GO:0003723; F:RNA binding; IEA:InterPro; GO:0006397; P:mRNA processing; IEA:UniProtKB-KW; GO:0008380; P:RNA splicing; IEA:UniProtKB-KW
cluster6707	3	UPF0430 protein CG31712	N/A
cluster6710	3	Oxysterol-binding protein 4	N/A
cluster6730	3	Ectonucleotide pyrophosphatase/phosphodiesterase C27A7.3	GO:0016021; C:integral component of membrane; IEA:UniProtKB-KW; GO:0016787; F:hydrolase activity; IEA:UniProtKB-KW
cluster6734	3	Poly(U)-specific endoribonuclease homolog	GO:0005576; C:extracellular region; IEA:UniProtKB-KW; GO:0004521; F:endoribonuclease activity; ISS:UniProtKB; GO:0046872; F:metal ion binding; IEA:UniProtKB-KW; GO:0003723; F:RNA binding; ISS:UniProtKB; GO:0090502; P:RNA phosphodiester bond hydrolysis, endonucleolytic; ISS:GOC
cluster6741	3	Nucleoside-triphosphatase ntp-1	GO:0005794; C:Golgi apparatus; IDA:WormBase; GO:0016021; C:integral component of membrane; IEA:UniProtKB-KW; GO:0048471; C:perinuclear region of cytoplasm; IDA:WormBase; GO:0016887; F:ATPase activity; IDA:WormBase; GO:0043273; F:CTPase activity; IDA:WormBase; GO:0003924; F:GTPase activity; IDA:WormBase; GO:0004382; F:guanosine-diphosphatase activity; IDA:WormBase; GO:0045134; F:uridine-diphosphat…
cluster6751	3	Probable protein phosphatase methylesterase 1	GO:0051722; F:protein C-terminal methylesterase activity; ISS:UniProtKB; GO:0051721; F:protein phosphatase 2A binding; ISS:UniProtKB; GO:0006482; P:protein demethylation; ISS:UniProtKB
cluster6753	3	Probable serine/threonine-protein kinase irlB	GO:0005524; F:ATP binding; IEA:UniProtKB-KW; GO:0004674; F:protein serine/threonine kinase activity; IEA:UniProtKB-KW; GO:0004540; F:ribonuclease activity; IEA:InterPro; GO:0006397; P:mRNA processing; IEA:InterPro
cluster6760	3	Probable inactive serine/threonine-protein kinase slob2	GO:0016021; C:integral component of membrane; IEA:UniProtKB-KW; GO:0016772; F:transferase activity, transferring phosphorus-containing groups; IEA:InterPro
cluster6771	3	Uncharacterized serine carboxypeptidase F32A5.3	GO:0045121; C:membrane raft; IDA:WormBase; GO:0004185; F:serine-type carboxypeptidase activity; IEA:InterPro
cluster6781	3	Ras guanine nucleotide exchange factor R	GO:0005622; C:intracellular; IEA:InterPro; GO:0005088; F:Ras guanyl-nucleotide exchange factor activity; IDA:dictyBase; GO:0032320; P:positive regulation of Ras GTPase activity; IDA:GOC; GO:0007265; P:Ras protein signal transduction; IDA:dictyBase
cluster6783	3	Putative uncharacterized protein DDB_G0290521	GO:0005576; C:extracellular region; IEA:UniProtKB-KW
cluster6785	3	Luciferin 4-monooxygenase	GO:0005777; C:peroxisome; IDA:UniProtKB; GO:0005524; F:ATP binding; IEA:UniProtKB-KW; GO:0046872; F:metal ion binding; IEA:UniProtKB-KW; GO:0047077; F:Photinus-luciferin 4-monooxygenase (ATP-hydrolyzing) activity; IEA:UniProtKB-EC; GO:0008218; P:bioluminescence; IEA:UniProtKB-KW
cluster6797	3	Uncharacterized protein F54C8.7	GO:0005739; C:mitochondrion; IDA:WormBase
cluster6799	3	Probable serine/threonine-protein kinase tsuA	GO:0005881; C:cytoplasmic microtubule; IDA:dictyBase; GO:0005524; F:ATP binding; IEA:UniProtKB-KW; GO:0004674; F:protein serine/threonine kinase activity; ISS:dictyBase; GO:0043327; P:chemotaxis to cAMP; IMP:dictyBase; GO:0043326; P:chemotaxis to folate; IMP:dictyBase; GO:0030010; P:establishment of cell polarity; IMP:dictyBase; GO:0030837; P:negative regulation of actin filament polymerization; …
cluster6818	3	Structural maintenance of chromosomes protein 6	GO:0005634; C:nucleus; ISS:dictyBase; GO:0030915; C:Smc5-Smc6 complex; ISS:dictyBase; GO:0005524; F:ATP binding; IEA:UniProtKB-KW; GO:0046982; F:protein heterodimerization activity; ISS:dictyBase; GO:0006281; P:DNA repair; ISS:dictyBase; GO:0000724; P:double-strand break repair via homologous recombination; IEA:InterPro
cluster6822	3	Scavenger receptor cysteine-rich domain superfamily protein {ECO:0000312|EMBL:BAK39578.1}	GO:0031410; C:cytoplasmic vesicle; IEA:UniProtKB-KW; GO:0016021; C:integral component of membrane; IEA:UniProtKB-KW; GO:0005044; F:scavenger receptor activity; IEA:InterPro; GO:0045087; P:innate immune response; IEA:UniProtKB-KW; GO:0006909; P:phagocytosis; IEA:UniProtKB-KW
cluster6835	3	Probable dual specificity protein phosphatase DDB_G0281963	GO:0004725; F:protein tyrosine phosphatase activity; IEA:UniProtKB-EC; GO:0008138; F:protein tyrosine/serine/threonine phosphatase activity; IBA:RefGenome; GO:0006470; P:protein dephosphorylation; IBA:RefGenome
cluster6838	3	Peroxidasin	GO:0005578; C:proteinaceous extracellular matrix; ISS:FlyBase; GO:0020037; F:heme binding; IEA:InterPro; GO:0046872; F:metal ion binding; IEA:UniProtKB-KW; GO:0004601; F:peroxidase activity; IEA:UniProtKB-KW; GO:0030198; P:extracellular matrix organization; IMP:UniProtKB; GO:0042744; P:hydrogen peroxide catabolic process; IEA:UniProtKB-KW; GO:0006909; P:phagocytosis; IMP:UniProtKB
cluster6850	3	Protein max	GO:0005634; C:nucleus; IC:UniProtKB; GO:0003677; F:DNA binding; IEA:UniProtKB-KW; GO:0046982; F:protein heterodimerization activity; IPI:FlyBase; GO:0003700; F:sequence-specific DNA binding transcription factor activity; IDA:UniProtKB; GO:0000122; P:negative regulation of transcription from RNA polymerase II promoter; IDA:FlyBase; GO:0006355; P:regulation of transcription, DNA-templated; IDA:UniP…
cluster6868	3	Putative uncharacterized protein DDB_G0277255	N/A
cluster6884	3	Cuticle collagen 39	GO:0005581; C:collagen trimer; IEA:UniProtKB-KW; GO:0042302; F:structural constituent of cuticle; IEA:UniProtKB-KW
cluster6891	3	Uncharacterized protein C45G9.7	GO:0030111; P:regulation of Wnt signaling pathway; IEA:InterPro
cluster6911	3	TBC1 domain family member 5 homolog A	GO:0005097; F:Rab GTPase activator activity; IEA:InterPro
cluster6932	3	Probable serine/threonine-protein kinase DDB_G0278521	GO:0016021; C:integral component of membrane; IEA:UniProtKB-KW; GO:0005524; F:ATP binding; IEA:UniProtKB-KW; GO:0004674; F:protein serine/threonine kinase activity; IEA:UniProtKB-KW
cluster6958	3	Neurexin-4	GO:0005887; C:integral component of plasma membrane; NAS:FlyBase; GO:0005886; C:plasma membrane; IDA:FlyBase; GO:0005919; C:pleated septate junction; IDA:FlyBase; GO:0048786; C:presynaptic active zone; IDA:BHF-UCL; GO:0005918; C:septate junction; NAS:FlyBase; GO:0008366; P:axon ensheathment; IMP:FlyBase; GO:0061343; P:cell adhesion involved in heart morphogenesis; IMP:FlyBase; GO:0045216; P:cell-…
cluster6966	3	Tyrosine-protein kinase Src64B	GO:0045172; C:germline ring canal; IDA:FlyBase; GO:0005524; F:ATP binding; IEA:UniProtKB-KW; GO:0004715; F:non-membrane spanning protein tyrosine kinase activity; IEA:UniProtKB-EC; GO:0004713; F:protein tyrosine kinase activity; ISS:FlyBase; GO:0030036; P:actin cytoskeleton organization; IMP:FlyBase; GO:0034332; P:adherens junction organization; IMP:FlyBase; GO:0007349; P:cellularization; IMP:Fly…
cluster6968	3	Calponin homology and LIM domain-containing protein	GO:0005938; C:cell cortex; IDA:dictyBase; GO:0030863; C:cortical cytoskeleton; IDA:dictyBase; GO:0005829; C:cytosol; IDA:dictyBase; GO:0001891; C:phagocytic cup; IDA:dictyBase; GO:0045335; C:phagocytic vesicle; IDA:dictyBase; GO:0008270; F:zinc ion binding; ISS:dictyBase; GO:0046847; P:filopodium assembly; IMP:dictyBase; GO:0050765; P:negative regulation of phagocytosis; IMP:dictyBase; GO:0006909…
cluster6988	3	Probable RNA-directed DNA polymerase from transposon BS	GO:0003964; F:RNA-directed DNA polymerase activity; IMP:UniProtKB; GO:0006278; P:RNA-dependent DNA replication; IMP:GOC; GO:0006313; P:transposition, DNA-mediated; IMP:UniProtKB
cluster6990	3	Probable cytochrome P450 9h1	GO:0005783; C:endoplasmic reticulum; IEA:UniProtKB-KW; GO:0016020; C:membrane; IEA:UniProtKB-KW; GO:0020037; F:heme binding; IEA:InterPro; GO:0005506; F:iron ion binding; IEA:InterPro; GO:0004497; F:monooxygenase activity; IEA:UniProtKB-KW; GO:0016705; F:oxidoreductase activity, acting on paired donors, with incorporation or reduction of molecular oxygen; IEA:InterPro
cluster6992	3	3-hydroxyacyl-CoA dehydrogenase type-2	GO:0005829; C:cytosol; NAS:FlyBase; GO:0005811; C:lipid particle; IDA:FlyBase; GO:0005875; C:microtubule associated complex; IDA:FlyBase; GO:0005739; C:mitochondrion; ISS:UniProtKB; GO:0047015; F:3-hydroxy-2-methylbutyryl-CoA dehydrogenase activity; IEA:UniProtKB-EC; GO:0003857; F:3-hydroxyacyl-CoA dehydrogenase activity; IEA:UniProtKB-EC; GO:0047022; F:7-beta-hydroxysteroid dehydrogenase (NADP+)…
cluster7004	3	Nucleolar protein 58	GO:0005634; C:nucleus; IEA:UniProtKB-KW; GO:0042254; P:ribosome biogenesis; IEA:UniProtKB-KW
cluster7013	3	Uncharacterized proline-rich protein	GO:0003677; F:DNA binding; IEA:UniProtKB-KW
cluster7021	3	Histone-lysine N-methyltransferase, H3 lysine-79 specific {ECO:0000303|PubMed:21187070}	GO:0005634; C:nucleus; IDA:dictyBase; GO:0031151; F:histone methyltransferase activity (H3-K79 specific); IDA:dictyBase; GO:0006974; P:cellular response to DNA damage stimulus; IMP:dictyBase; GO:0006281; P:DNA repair; IEA:UniProtKB-KW; GO:0034729; P:histone H3-K79 methylation; IMP:dictyBase; GO:0031156; P:regulation of sorocarp development; IMP:dictyBase; GO:0006355; P:regulation of transcription…
cluster9216	3	Alpha-mannosidase G	GO:0004559; F:alpha-mannosidase activity; IEA:UniProtKB-EC; GO:0030246; F:carbohydrate binding; IEA:InterPro; GO:0008270; F:zinc ion binding; IEA:InterPro; GO:0006013; P:mannose metabolic process; IEA:InterPro
cluster9226	3	Potassium voltage-gated channel protein eag	GO:0005886; C:plasma membrane; IDA:FlyBase; GO:0008076; C:voltage-gated potassium channel complex; IPI:FlyBase; GO:0000155; F:phosphorelay sensor kinase activity; IEA:InterPro; GO:0022843; F:voltage-gated cation channel activity; IDA:FlyBase; GO:0005249; F:voltage-gated potassium channel activity; IDA:FlyBase; GO:0048150; P:behavioral response to ether; NAS:FlyBase; GO:0007619; P:courtship behavi…
cluster9239	3	Spore coat protein SP96	GO:0031160; C:spore wall; IDA:dictyBase; GO:0030435; P:sporulation resulting in formation of a cellular spore; IEA:UniProtKB-KW
cluster9241	3	SUN domain-containing protein 2	GO:0005737; C:cytoplasm; IDA:dictyBase; GO:0016021; C:integral component of membrane; IEA:UniProtKB-KW; GO:0005634; C:nucleus; IDA:dictyBase; GO:0005773; C:vacuole; IDA:dictyBase; GO:0031154; P:culmination involved in sorocarp development; IMP:dictyBase; GO:0000281; P:mitotic cytokinesis; IMP:dictyBase
cluster9266	3	Conserved regulator of innate immunity protein 3	GO:0005759; C:mitochondrial matrix; IEA:InterPro
cluster9267	3	Nitric oxide synthase-interacting protein homolog	GO:0005737; C:cytoplasm; IEA:UniProtKB-KW; GO:0005634; C:nucleus; IEA:UniProtKB-KW
cluster9275	3	Spore coat protein SP85	GO:0031160; C:spore wall; IDA:dictyBase; GO:0030435; P:sporulation resulting in formation of a cellular spore; IEA:UniProtKB-KW
cluster9284	3	Probable G-protein coupled receptor tkr-1	GO:0016021; C:integral component of membrane; IEA:UniProtKB-KW; GO:0005886; C:plasma membrane; IEA:UniProtKB-KW; GO:0004930; F:G-protein coupled receptor activity; IEA:UniProtKB-KW
cluster9287	3	Adenylate cyclase, aggregation specific	GO:0042995; C:cell projection; IEA:UniProtKB-KW; GO:0031254; C:cell trailing edge; IDA:dictyBase; GO:0005887; C:integral component of plasma membrane; TAS:dictyBase; GO:0004016; F:adenylate cyclase activity; IDA:dictyBase; GO:0005524; F:ATP binding; IEA:UniProtKB-KW; GO:0046872; F:metal ion binding; IEA:UniProtKB-KW; GO:0007015; P:actin filament organization; IMP:dictyBase; GO:0031152; P:aggregat…
cluster9288	3	Alpha-N-acetylgalactosamine-specific lectin {ECO:0000303|PubMed:11886841}	GO:0030246; F:carbohydrate binding; IEA:UniProtKB-KW
cluster9291	3	Rho GTPase-activating protein gacO	GO:0005737; C:cytoplasm; IEA:UniProtKB-KW; GO:0005096; F:GTPase activator activity; IEA:UniProtKB-KW; GO:0007165; P:signal transduction; IEA:InterPro
cluster9292	3	Regulator of G-protein signaling rgs-3	GO:0005737; C:cytoplasm; IBA:RefGenome; GO:0005886; C:plasma membrane; IBA:RefGenome; GO:0005096; F:GTPase activator activity; IBA:RefGenome; GO:0043547; P:positive regulation of GTPase activity; IBA:GOC; GO:0038032; P:termination of G-protein coupled receptor signaling pathway; IEA:InterPro
cluster9293	3	Histone-lysine N-methyltransferase, H3 lysine-79 specific {ECO:0000303|PubMed:21187070}	GO:0005634; C:nucleus; IDA:dictyBase; GO:0031151; F:histone methyltransferase activity (H3-K79 specific); IDA:dictyBase; GO:0006974; P:cellular response to DNA damage stimulus; IMP:dictyBase; GO:0006281; P:DNA repair; IEA:UniProtKB-KW; GO:0034729; P:histone H3-K79 methylation; IMP:dictyBase; GO:0031156; P:regulation of sorocarp development; IMP:dictyBase; GO:0006355; P:regulation of transcription…
cluster9294	3	Protein real-time	GO:0016021; C:integral component of membrane; IEA:InterPro; GO:0005739; C:mitochondrion; ISS:UniProtKB; GO:0006810; P:transport; IEA:InterPro
cluster9296	3	A disintegrin and metalloproteinase with thrombospondin motifs gon-1	GO:0005604; C:basement membrane; IEA:UniProtKB-KW; GO:0005623; C:cell; IDA:WormBase; GO:0005783; C:endoplasmic reticulum; IEA:UniProtKB-KW; GO:0004222; F:metalloendopeptidase activity; IEA:InterPro; GO:0008237; F:metallopeptidase activity; IDA:WormBase; GO:0008270; F:zinc ion binding; IEA:InterPro; GO:0016477; P:cell migration; IMP:WormBase; GO:0006888; P:ER to Golgi vesicle-mediated transport; I…
cluster9298	3	VID27-like protein	N/A
cluster9300	3	Guanine nucleotide-binding protein subunit beta-2-like 1	GO:0030424; C:axon; IDA:WormBase; GO:0044297; C:cell body; IDA:WormBase; GO:0005813; C:centrosome; IDA:WormBase; GO:0005737; C:cytoplasm; IDA:WormBase; GO:0030426; C:growth cone; IDA:WormBase; GO:0000776; C:kinetochore; IDA:WormBase; GO:0005635; C:nuclear envelope; IDA:WormBase; GO:0051304; P:chromosome separation; IMP:WormBase; GO:0009792; P:embryo development ending in birth or egg hatching; IM…
cluster9302	3	High molecular weight form of myosin-1	GO:0016459; C:myosin complex; IEA:UniProtKB-KW; GO:0005524; F:ATP binding; IEA:UniProtKB-KW; GO:0003774; F:motor activity; IEA:InterPro
cluster9304	3	Hydatid disease diagnostic antigen P-29	GO:0005737; C:cytoplasm; IEA:InterPro
cluster9337	3	Alpha-(1,3)-fucosyltransferase C	GO:0005794; C:Golgi apparatus; IEA:UniProtKB-KW; GO:0016021; C:integral component of membrane; IEA:UniProtKB-KW; GO:0008417; F:fucosyltransferase activity; IEA:InterPro; GO:0006486; P:protein glycosylation; IEA:UniProtKB-UniPathway
cluster9338	3	Crustacean calcium-binding protein 23	GO:0005509; F:calcium ion binding; IEA:InterPro
cluster9340	3	Eukaryotic initiation factor 4A-III {ECO:0000303|PubMed:22961380}	GO:0071013; C:catalytic step 2 spliceosome; IDA:FlyBase; GO:0016281; C:eukaryotic translation initiation factor 4F complex; ISS:FlyBase; GO:0005634; C:nucleus; IDA:FlyBase; GO:0045495; C:pole plasm; IDA:FlyBase; GO:0071011; C:precatalytic spliceosome; IDA:FlyBase; GO:0005524; F:ATP binding; IEA:UniProtKB-KW; GO:0004004; F:ATP-dependent RNA helicase activity; ISS:FlyBase; GO:0005515; F:protein bin…
cluster9341	3	Homeobox protein unplugged	GO:0005634; C:nucleus; IDA:UniProtKB; GO:0043565; F:sequence-specific DNA binding; IEA:InterPro; GO:0003700; F:sequence-specific DNA binding transcription factor activity; IMP:UniProtKB; GO:0007420; P:brain development; IMP:UniProtKB; GO:0007424; P:open tracheal system development; TAS:FlyBase; GO:0051960; P:regulation of nervous system development; IMP:UniProtKB; GO:0006355; P:regulation of tran…
cluster9345	3	Putative UDP-glucuronosyltransferase ugt-47	GO:0016021; C:integral component of membrane; IEA:UniProtKB-KW; GO:0015020; F:glucuronosyltransferase activity; IEA:UniProtKB-EC
cluster9346	3	Charged multivesicular body protein 7	GO:0000815; C:ESCRT III complex; ISS:UniProtKB; GO:0008565; F:protein transporter activity; ISS:UniProtKB; GO:0045324; P:late endosome to vacuole transport; ISS:UniProtKB
cluster9348	3	Exocyst complex component 6	GO:0000145; C:exocyst; IEA:InterPro; GO:0015031; P:protein transport; IEA:UniProtKB-KW; GO:0006904; P:vesicle docking involved in exocytosis; IEA:InterPro
cluster9349	3	SH3 and FCH domain-containing protein DDB_G0271676	N/A
cluster9351	3	Eukaryotic translation initiation factor 2 subunit gamma	GO:0005525; F:GTP binding; IEA:UniProtKB-KW; GO:0003924; F:GTPase activity; IEA:InterPro; GO:0003743; F:translation initiation factor activity; IEA:UniProtKB-KW
cluster9358	3	Putative glucosylceramidase 1	GO:0004348; F:glucosylceramidase activity; IEA:UniProtKB-EC; GO:0005975; P:carbohydrate metabolic process; IEA:InterPro; GO:0006665; P:sphingolipid metabolic process; IEA:UniProtKB-UniPathway
cluster9359	3	Elongation of very long chain fatty acids protein 5	GO:0016021; C:integral component of membrane; IEA:UniProtKB-KW; GO:0016740; F:transferase activity; IEA:UniProtKB-KW; GO:0006633; P:fatty acid biosynthetic process; IEA:UniProtKB-UniPathway
cluster9365	3	E3 ubiquitin-protein ligase hrd-1	GO:0005783; C:endoplasmic reticulum; IEA:UniProtKB-KW; GO:0016021; C:integral component of membrane; IEA:UniProtKB-KW; GO:0016874; F:ligase activity; IEA:UniProtKB-KW; GO:0008270; F:zinc ion binding; IEA:InterPro; GO:0035264; P:multicellular organism growth; IGI:WormBase; GO:0016567; P:protein ubiquitination; IEA:UniProtKB-UniPathway; GO:0010468; P:regulation of gene expression; IMP:WormBase; GO:…
cluster9370	3	Ankyrin repeat domain-containing protein 39 homolog	N/A
cluster9374	3	WW domain-containing oxidoreductase	GO:0005737; C:cytoplasm; IDA:UniProtKB; GO:0016491; F:oxidoreductase activity; IEA:UniProtKB-KW; GO:0006915; P:apoptotic process; IEA:UniProtKB-KW; GO:0050829; P:defense response to Gram-negative bacterium; IMP:FlyBase; GO:2000377; P:regulation of reactive oxygen species metabolic process; IMP:FlyBase; GO:0010212; P:response to ionizing radiation; IMP:UniProtKB; GO:0016055; P:Wnt signaling pathwa…
cluster9379	3	Arylsulfatase	GO:0005576; C:extracellular region; IEA:UniProtKB-KW; GO:0004065; F:arylsulfatase activity; IEA:UniProtKB-EC; GO:0046872; F:metal ion binding; IEA:UniProtKB-KW
cluster9382	3	ABC transporter C family member 15	GO:0016021; C:integral component of membrane; IEA:UniProtKB-KW; GO:0005524; F:ATP binding; IEA:UniProtKB-KW; GO:0042626; F:ATPase activity, coupled to transmembrane movement of substances; IEA:InterPro
cluster9385	3	Mucin-like protein {ECO:0000303|PubMed:23765379}	GO:0016021; C:integral component of membrane; IEA:UniProtKB-KW
cluster9386	3	ADP-ribosylation factor-like protein 8	GO:0005737; C:cytoplasm; ISS:UniProtKB; GO:0032419; C:extrinsic component of lysosome membrane; IDA:UniProtKB; GO:0005764; C:lysosome; IDA:FlyBase; GO:0030496; C:midbody; ISS:UniProtKB; GO:0051233; C:spindle midzone; ISS:UniProtKB; GO:0043014; F:alpha-tubulin binding; ISS:UniProtKB; GO:0048487; F:beta-tubulin binding; ISS:UniProtKB; GO:0019003; F:GDP binding; ISS:UniProtKB; GO:0005525; F:GTP bind…
cluster9388	3	Probable cytochrome P450 28d2	GO:0005783; C:endoplasmic reticulum; IEA:UniProtKB-KW; GO:0016020; C:membrane; IEA:UniProtKB-KW; GO:0020037; F:heme binding; IEA:InterPro; GO:0005506; F:iron ion binding; IEA:InterPro; GO:0004497; F:monooxygenase activity; IEA:UniProtKB-KW; GO:0016705; F:oxidoreductase activity, acting on paired donors, with incorporation or reduction of molecular oxygen; IEA:InterPro
cluster9390	3	Transmembrane protein 104 homolog	GO:0016021; C:integral component of membrane; IEA:UniProtKB-KW
cluster9395	3	Bifunctional lysine-specific demethylase and histidyl-hydroxylase NO66	GO:0005634; C:nucleus; ISS:UniProtKB; GO:0051864; F:histone demethylase activity (H3-K36 specific); ISS:UniProtKB; GO:0032453; F:histone demethylase activity (H3-K4 specific); ISS:UniProtKB; GO:0005506; F:iron ion binding; ISS:UniProtKB; GO:0016706; F:oxidoreductase activity, acting on paired donors, with incorporation or reduction of molecular oxygen, 2-oxoglutarate as one donor, and incorporati…
cluster9399	3	Myrosinase 1 {ECO:0000303|PubMed:11804799}	GO:0046872; F:metal ion binding; IEA:UniProtKB-KW; GO:0019137; F:thioglucosidase activity; IEA:UniProtKB-EC; GO:0005975; P:carbohydrate metabolic process; IEA:InterPro
cluster10509	2	Probable metabotropic glutamate receptor mgl-1	GO:0005887; C:integral component of plasma membrane; IBA:RefGenome; GO:0042734; C:presynaptic membrane; IBA:RefGenome; GO:0001642; F:group III metabotropic glutamate receptor activity; IBA:RefGenome; GO:0007196; P:adenylate cyclase-inhibiting G-protein coupled glutamate receptor signaling pathway; IBA:RefGenome; GO:0010884; P:positive regulation of lipid storage; IGI:WormBase; GO:0051966; P:regul…
cluster10512	2	Transcription initiation factor TFIID subunit 10b	GO:0005737; C:cytoplasm; IDA:FlyBase; GO:0005634; C:nucleus; IDA:FlyBase; GO:0000124; C:SAGA complex; IDA:FlyBase; GO:0005669; C:transcription factor TFIID complex; IDA:UniProtKB; GO:0006355; P:regulation of transcription, DNA-templated; IEA:UniProtKB-KW; GO:0051123; P:RNA polymerase II transcriptional preinitiation complex assembly; IDA:GOC; GO:0006367; P:transcription initiation from RNA polyme…
cluster10517	2	Zinc metalloproteinase nas-14	GO:0005576; C:extracellular region; IEA:UniProtKB-KW; GO:0004222; F:metalloendopeptidase activity; IEA:InterPro; GO:0008270; F:zinc ion binding; IEA:InterPro
cluster10518	2	Retrovirus-related Pol polyprotein from transposon gypsy	GO:0004519; F:endonuclease activity; IEA:UniProtKB-KW; GO:0003676; F:nucleic acid binding; IEA:InterPro; GO:0003964; F:RNA-directed DNA polymerase activity; IEA:UniProtKB-KW; GO:0015074; P:DNA integration; IEA:InterPro
cluster10519	2	Calmodulin	GO:0005509; F:calcium ion binding; IEA:InterPro
cluster10522	2	Dwarfin sma-3	GO:0005737; C:cytoplasm; IDA:WormBase; GO:0005634; C:nucleus; IDA:WormBase; GO:0005667; C:transcription factor complex; IEA:InterPro; GO:0003677; F:DNA binding; IEA:UniProtKB-KW; GO:0046872; F:metal ion binding; IEA:UniProtKB-KW; GO:0003700; F:sequence-specific DNA binding transcription factor activity; IEA:InterPro; GO:0030618; F:transforming growth factor beta receptor, pathway-specific cytopla…
cluster10526	2	Probable serine/threonine-protein kinase DDB_G0277449	GO:0005524; F:ATP binding; IEA:UniProtKB-KW; GO:0004674; F:protein serine/threonine kinase activity; IEA:UniProtKB-KW
cluster10533	2	Lariat debranching enzyme	GO:0005634; C:nucleus; ISS:UniProtKB; GO:0008419; F:RNA lariat debranching enzyme activity; ISS:UniProtKB; GO:0006397; P:mRNA processing; IEA:UniProtKB-KW; GO:0090502; P:RNA phosphodiester bond hydrolysis, endonucleolytic; ISS:GOC; GO:0000375; P:RNA splicing, via transesterification reactions; ISS:UniProtKB
cluster10536	2	40S ribosomal protein S6	GO:0005840; C:ribosome; IEA:UniProtKB-KW; GO:0003735; F:structural constituent of ribosome; IEA:InterPro; GO:0006412; P:translation; IEA:InterPro
cluster10551	2	Protein D2	N/A
cluster10554	2	Protein VASP homolog	GO:0005938; C:cell cortex; IDA:dictyBase; GO:0031252; C:cell leading edge; IDA:dictyBase; GO:0005856; C:cytoskeleton; IEA:UniProtKB-KW; GO:0005829; C:cytosol; IDA:dictyBase; GO:0030175; C:filopodium; IDA:dictyBase; GO:0051017; P:actin filament bundle assembly; IDA:dictyBase; GO:0007015; P:actin filament organization; IMP:dictyBase; GO:0030041; P:actin filament polymerization; IDA:dictyBase; GO:00…
cluster10561	2	Putative cuticle collagen 80	GO:0005581; C:collagen trimer; IEA:UniProtKB-KW; GO:0042302; F:structural constituent of cuticle; IEA:UniProtKB-KW
cluster10562	2	Degenerin mec-4	GO:0005887; C:integral component of plasma membrane; IDA:WormBase; GO:0032589; C:neuron projection membrane; IDA:WormBase; GO:0015280; F:ligand-gated sodium channel activity; IDA:WormBase; GO:0008219; P:cell death; IEA:UniProtKB-KW; GO:0007638; P:mechanosensory behavior; IMP:WormBase; GO:0061096; P:negative regulation of turning behavior involved in mating; IMP:WormBase; GO:0009612; P:response to…
cluster10566	2	Heparin sulfate O-sulfotransferase	GO:0005794; C:Golgi apparatus; IEA:UniProtKB-KW; GO:0016021; C:integral component of membrane; IEA:UniProtKB-KW; GO:0004394; F:heparan sulfate 2-O-sulfotransferase activity; IDA:FlyBase; GO:0008152; P:metabolic process; IDA:GOC; GO:0007424; P:open tracheal system development; IMP:FlyBase; GO:0007165; P:signal transduction; NAS:FlyBase
cluster10568	2	Mesenchyme-specific cell surface glycoprotein	GO:0031225; C:anchored component of membrane; IEA:UniProtKB-KW; GO:0005886; C:plasma membrane; IEA:UniProtKB-KW; GO:0016787; F:hydrolase activity; IEA:InterPro; GO:0009166; P:nucleotide catabolic process; IEA:InterPro
cluster10579	2	Eukaryotic translation initiation factor 3 subunit A {ECO:0000255|HAMAP-Rule:MF_03000}	GO:0016282; C:eukaryotic 43S preinitiation complex; IEA:UniProtKB-HAMAP; GO:0033290; C:eukaryotic 48S preinitiation complex; IEA:UniProtKB-HAMAP; GO:0005852; C:eukaryotic translation initiation factor 3 complex; IEA:UniProtKB-HAMAP; GO:0003743; F:translation initiation factor activity; IEA:UniProtKB-HAMAP; GO:0001731; P:formation of translation preinitiation complex; IEA:UniProtKB-HAMAP; GO:00064…
cluster10583	2	Probable iron/ascorbate oxidoreductase DDB_G0283291	GO:0005506; F:iron ion binding; IEA:InterPro; GO:0016706; F:oxidoreductase activity, acting on paired donors, with incorporation or reduction of molecular oxygen, 2-oxoglutarate as one donor, and incorporation of one atom each of oxygen into both donors; IEA:InterPro
cluster10585	2	Sorcin	GO:0005737; C:cytoplasm; IEA:UniProtKB-KW; GO:0005509; F:calcium ion binding; IEA:InterPro
cluster10586	2	Serine/threonine-protein kinase chk-2	GO:0005634; C:nucleus; IEA:UniProtKB-KW; GO:0005524; F:ATP binding; IEA:UniProtKB-KW; GO:0046872; F:metal ion binding; IEA:UniProtKB-KW; GO:0004674; F:protein serine/threonine kinase activity; IEA:UniProtKB-KW; GO:0006281; P:DNA repair; IEA:UniProtKB-KW; GO:0007067; P:mitotic nuclear division; IEA:UniProtKB-KW
cluster10589	2	Probable serine/threonine-protein kinase kinX	GO:0005524; F:ATP binding; IEA:UniProtKB-KW; GO:0004674; F:protein serine/threonine kinase activity; IEA:UniProtKB-KW
cluster10591	2	Lissencephaly-1 homolog {ECO:0000255|HAMAP-Rule:MF_03141}	GO:0005737; C:cytoplasm; IEA:UniProtKB-HAMAP; GO:0005874; C:microtubule; IEA:UniProtKB-KW; GO:0005875; C:microtubule associated complex; IEA:UniProtKB-HAMAP; GO:0006928; P:cellular component movement; IEA:UniProtKB-HAMAP; GO:0000132; P:establishment of mitotic spindle orientation; IEA:UniProtKB-HAMAP; GO:0007067; P:mitotic nuclear division; IEA:UniProtKB-KW; GO:0006810; P:transport; IEA:UniProtKB…
cluster10592	2	Protein sex-lethal	GO:0000166; F:nucleotide binding; IEA:InterPro; GO:0003723; F:RNA binding; IEA:UniProtKB-KW; GO:0030154; P:cell differentiation; IEA:UniProtKB-KW; GO:0006355; P:regulation of transcription, DNA-templated; IEA:UniProtKB-KW; GO:0007548; P:sex differentiation; IEA:UniProtKB-KW; GO:0006351; P:transcription, DNA-templated; IEA:UniProtKB-KW
cluster10594	2	Serum response factor homolog B	GO:0005634; C:nucleus; IEA:UniProtKB-KW; GO:0043565; F:sequence-specific DNA binding; ISS:dictyBase; GO:0003700; F:sequence-specific DNA binding transcription factor activity; ISS:dictyBase; GO:0019933; P:cAMP-mediated signaling; IMP:dictyBase; GO:0006355; P:regulation of transcription, DNA-templated; ISS:dictyBase; GO:0006351; P:transcription, DNA-templated; IEA:UniProtKB-KW
cluster10602	2	Probable sodium/potassium/calcium exchanger CG1090	GO:0016021; C:integral component of membrane; ISS:UniProtKB; GO:0008273; F:calcium, potassium:sodium antiporter activity; ISS:UniProtKB; GO:0015293; F:symporter activity; IEA:UniProtKB-KW; GO:0006816; P:calcium ion transport; ISS:UniProtKB; GO:0035725; P:sodium ion transmembrane transport; ISS:GOC; GO:0006814; P:sodium ion transport; ISS:UniProtKB
cluster10603	2	TBC1 domain family member 5 homolog B	GO:0031410; C:cytoplasmic vesicle; IDA:dictyBase; GO:0005829; C:cytosol; IDA:dictyBase; GO:0005097; F:Rab GTPase activator activity; IEA:InterPro; GO:0007194; P:negative regulation of adenylate cyclase activity; IMP:dictyBase; GO:0008285; P:negative regulation of cell proliferation; IMP:dictyBase; GO:0031156; P:regulation of sorocarp development; IMP:dictyBase; GO:0031000; P:response to caffeine;…
cluster10604	2	Leucine-rich repeat protein soc-2 homolog	GO:0000164; C:protein phosphatase type 1 complex; IEA:InterPro; GO:0046579; P:positive regulation of Ras protein signal transduction; IEA:InterPro
cluster10606	2	VID27-like protein	N/A
cluster10607	2	Ankyrin repeat and KH domain-containing protein mask	GO:0005737; C:cytoplasm; IDA:FlyBase; GO:0005811; C:lipid particle; IDA:FlyBase; GO:0003723; F:RNA binding; IEA:UniProtKB-KW; GO:0019730; P:antimicrobial humoral response; IMP:FlyBase; GO:0051298; P:centrosome duplication; IMP:FlyBase; GO:0001751; P:compound eye photoreceptor cell differentiation; IMP:FlyBase; GO:0043066; P:negative regulation of apoptotic process; IGI:FlyBase; GO:0046427; P:posi…
cluster10612	2	Tyrosine-protein phosphatase 1	GO:0005856; C:cytoskeleton; IEA:UniProtKB-KW; GO:0016529; C:sarcoplasmic reticulum; IDA:WormBase; GO:0004725; F:protein tyrosine phosphatase activity; IEA:UniProtKB-EC
cluster10615	2	Heterochromatin protein 1	GO:0005694; C:chromosome; IDA:FlyBase; GO:0000775; C:chromosome, centromeric region; NAS:FlyBase; GO:0000781; C:chromosome, telomeric region; IDA:FlyBase; GO:0000793; C:condensed chromosome; IDA:FlyBase; GO:0000780; C:condensed nuclear chromosome, centromeric region; IDA:FlyBase; GO:0000791; C:euchromatin; IDA:FlyBase; GO:0000792; C:heterochromatin; IDA:FlyBase; GO:0005720; C:nuclear heterochroma…
cluster10625	2	Probable inactive serine/threonine-protein kinase slob2	GO:0016021; C:integral component of membrane; IEA:UniProtKB-KW; GO:0016772; F:transferase activity, transferring phosphorus-containing groups; IEA:InterPro
cluster10626	2	DNA cross-link repair 1 protein	GO:0005634; C:nucleus; IC:dictyBase; GO:0008408; F:3'-5' exonuclease activity; ISS:dictyBase; GO:0090305; P:nucleic acid phosphodiester bond hydrolysis; ISS:GOC; GO:0006289; P:nucleotide-excision repair; ISS:dictyBase
cluster10627	2	Retrograde protein of 51 kDa	GO:0005882; C:intermediate filament; IEA:UniProtKB-KW; GO:0005198; F:structural molecule activity; IEA:InterPro
cluster10628	2	Protein dispatched	GO:0016021; C:integral component of membrane; ISS:FlyBase; GO:0016020; C:membrane; NAS:FlyBase; GO:0008158; F:hedgehog receptor activity; IEA:InterPro; GO:0006887; P:exocytosis; TAS:FlyBase; GO:0007275; P:multicellular organismal development; IEA:UniProtKB-KW; GO:0007280; P:pole cell migration; IGI:FlyBase; GO:0007224; P:smoothened signaling pathway; IMP:UniProtKB
cluster10629	2	Prostaglandin F synthase	GO:0005737; C:cytoplasm; IEA:UniProtKB-KW; GO:0000166; F:nucleotide binding; IEA:UniProtKB-KW; GO:0036131; F:prostaglandin D2 11-ketoreductase activity; IEA:UniProtKB-EC; GO:0047017; F:prostaglandin-F synthase activity; IEA:UniProtKB-EC; GO:0001516; P:prostaglandin biosynthetic process; IEA:UniProtKB-UniPathway
cluster10632	2	Pre-mRNA-splicing factor CWC22 homolog	GO:0005681; C:spliceosomal complex; ISS:UniProtKB; GO:0003723; F:RNA binding; ISS:UniProtKB; GO:0006397; P:mRNA processing; IEA:UniProtKB-KW; GO:0006909; P:phagocytosis; IMP:FlyBase; GO:0008380; P:RNA splicing; IEA:UniProtKB-KW
cluster10634	2	Coiled-coil domain-containing protein 124 homolog	N/A
cluster10635	2	FACT complex subunit Ssrp1	GO:0005694; C:chromosome; IEA:UniProtKB-KW; GO:0035101; C:FACT complex; IDA:FlyBase; GO:0031492; F:nucleosomal DNA binding; IDA:FlyBase; GO:0043621; F:protein self-association; IDA:FlyBase; GO:0003723; F:RNA binding; IEA:UniProtKB-KW; GO:0006281; P:DNA repair; IEA:UniProtKB-KW; GO:0006260; P:DNA replication; IEA:UniProtKB-KW; GO:0022008; P:neurogenesis; IMP:FlyBase; GO:0001672; P:regulation of ch…
cluster10636	2	Bifunctional heparan sulfate N-deacetylase/N-sulfotransferase	GO:0005783; C:endoplasmic reticulum; IDA:FlyBase; GO:0000137; C:Golgi cis cisterna; IDA:FlyBase; GO:0016021; C:integral component of membrane; IEA:UniProtKB-KW; GO:0005622; C:intracellular; IC:FlyBase; GO:0015016; F:[heparan sulfate]-glucosamine N-sulfotransferase activity; TAS:FlyBase; GO:0016787; F:hydrolase activity; IEA:UniProtKB-KW; GO:0008146; F:sulfotransferase activity; IMP:UniProtKB; GO:…
cluster10638	2	Vinculin	GO:0015629; C:actin cytoskeleton; IEA:InterPro; GO:0030054; C:cell junction; IEA:UniProtKB-KW; GO:0005737; C:cytoplasm; IEA:UniProtKB-KW; GO:0005886; C:plasma membrane; IEA:UniProtKB-KW; GO:0005198; F:structural molecule activity; IEA:InterPro; GO:0007155; P:cell adhesion; IEA:UniProtKB-KW
cluster10639	2	Uncharacterized protein K02A2.6	GO:0003676; F:nucleic acid binding; IEA:InterPro; GO:0008270; F:zinc ion binding; IEA:InterPro; GO:0015074; P:DNA integration; IEA:InterPro
cluster10641	2	Retrovirus-related Pol polyprotein from transposon 412	GO:0004190; F:aspartic-type endopeptidase activity; IEA:UniProtKB-KW; GO:0004519; F:endonuclease activity; IEA:UniProtKB-KW; GO:0003676; F:nucleic acid binding; IEA:InterPro; GO:0003964; F:RNA-directed DNA polymerase activity; IEA:UniProtKB-KW; GO:0015074; P:DNA integration; IEA:InterPro
cluster10642	2	Probable 3',5'-cyclic phosphodiesterase pde-1	GO:0004114; F:3',5'-cyclic-nucleotide phosphodiesterase activity; IEA:UniProtKB-EC; GO:0005516; F:calmodulin binding; IPI:WormBase; GO:0046872; F:metal ion binding; IEA:UniProtKB-KW; GO:0090038; P:negative regulation of protein kinase C signaling; IGI:WormBase; GO:2000114; P:regulation of establishment of cell polarity; IGI:WormBase; GO:0007165; P:signal transduction; IEA:InterPro
cluster10643	2	Tonsoku-like protein	N/A
cluster10646	2	Uncharacterized protein B0272.4	GO:0005777; C:peroxisome; IEA:UniProtKB-KW; GO:0016853; F:isomerase activity; IEA:UniProtKB-KW
cluster10651	2	Diphthamide biosynthesis protein 7 homolog	GO:0017183; P:peptidyl-diphthamide biosynthetic process from peptidyl-histidine; IEA:UniProtKB-UniPathway
cluster10654	2	Uncharacterized protein PFB0765w	N/A
cluster10659	2	NAD-dependent deacetylase sir2E	GO:0005634; C:nucleus; IDA:dictyBase; GO:0016787; F:hydrolase activity; IEA:UniProtKB-KW; GO:0070403; F:NAD+ binding; IEA:InterPro
cluster10660	2	Betaine receptor acr-23 {ECO:0000303|PubMed:24212673}	GO:0016021; C:integral component of membrane; IEA:UniProtKB-KW; GO:0005886; C:plasma membrane; IEA:UniProtKB-KW; GO:0005230; F:extracellular ligand-gated ion channel activity; IEA:InterPro
cluster10663	2	DNA polymerase epsilon subunit 2	GO:0005634; C:nucleus; IEA:UniProtKB-KW; GO:0003677; F:DNA binding; IEA:UniProtKB-KW; GO:0003887; F:DNA-directed DNA polymerase activity; IEA:UniProtKB-KW
cluster10664	2	RNA polymerase II subunit 5-mediating protein homolog	GO:0005665; C:DNA-directed RNA polymerase II, core complex; ISS:UniProtKB; GO:0016272; C:prefoldin complex; IEA:InterPro; GO:0001106; F:RNA polymerase II transcription corepressor activity; ISS:UniProtKB; GO:0000122; P:negative regulation of transcription from RNA polymerase II promoter; ISS:GOC; GO:0006457; P:protein folding; IEA:InterPro; GO:0006357; P:regulation of transcription from RNA polym…
cluster10668	2	101 kDa malaria antigen	GO:0016020; C:membrane; IDA:GeneDB_Pfalciparum; GO:0020003; C:symbiont-containing vacuole; IDA:GeneDB_Pfalciparum
cluster10669	2	Lamin Dm0	GO:0005813; C:centrosome; IDA:FlyBase; GO:0005638; C:lamin filament; IDA:FlyBase; GO:0005811; C:lipid particle; IDA:FlyBase; GO:0005875; C:microtubule associated complex; IDA:FlyBase; GO:0072686; C:mitotic spindle; IDA:FlyBase; GO:0005635; C:nuclear envelope; IDA:FlyBase; GO:0005637; C:nuclear inner membrane; IEA:InterPro; GO:0005652; C:nuclear lamina; IDA:FlyBase; GO:0005634; C:nucleus; IDA:FlyB…
cluster10672	2	Vinculin	GO:0015629; C:actin cytoskeleton; IEA:InterPro; GO:0030054; C:cell junction; IEA:UniProtKB-KW; GO:0005856; C:cytoskeleton; IDA:UniProtKB; GO:0005886; C:plasma membrane; IEA:UniProtKB-KW; GO:0055120; C:striated muscle dense body; IDA:WormBase; GO:0005200; F:structural constituent of cytoskeleton; IDA:UniProtKB; GO:0007155; P:cell adhesion; IEA:UniProtKB-KW; GO:0007016; P:cytoskeletal anchoring at …
cluster10676	2	Myosin heavy chain, non-muscle	GO:0045179; C:apical cortex; TAS:FlyBase; GO:0005938; C:cell cortex; IDA:FlyBase; GO:0031252; C:cell leading edge; IDA:FlyBase; GO:0032154; C:cleavage furrow; IDA:FlyBase; GO:0005856; C:cytoskeleton; NAS:FlyBase; GO:0016459; C:myosin complex; ISS:FlyBase; GO:0016460; C:myosin II complex; IDA:FlyBase; GO:0016461; C:unconventional myosin complex; ISS:FlyBase; GO:0030018; C:Z disc; IDA:FlyBase; GO:0…
cluster10680	2	Uncharacterized protein ZK643.5	N/A
cluster10683	2	Protein PIF	GO:0005578; C:proteinaceous extracellular matrix; IEA:UniProtKB-KW; GO:0008061; F:chitin binding; IEA:InterPro; GO:0006030; P:chitin metabolic process; IEA:InterPro
cluster10684	2	Putative neutral sphingomyelinase	GO:0016021; C:integral component of membrane; IEA:UniProtKB-KW; GO:0046872; F:metal ion binding; IEA:UniProtKB-KW; GO:0004767; F:sphingomyelin phosphodiesterase activity; IEA:UniProtKB-EC; GO:0006665; P:sphingolipid metabolic process; IEA:UniProtKB-UniPathway
cluster10690	2	Cytochrome P450 6g1	GO:0005783; C:endoplasmic reticulum; IEA:UniProtKB-KW; GO:0016020; C:membrane; IEA:UniProtKB-KW; GO:0020037; F:heme binding; IEA:InterPro; GO:0005506; F:iron ion binding; IEA:InterPro; GO:0004497; F:monooxygenase activity; IEA:UniProtKB-KW; GO:0016705; F:oxidoreductase activity, acting on paired donors, with incorporation or reduction of molecular oxygen; IEA:InterPro; GO:0046701; P:insecticide c…
cluster10692	2	Probable serine/threonine-protein kinase DDB_G0286481	GO:0016021; C:integral component of membrane; IEA:UniProtKB-KW; GO:0005524; F:ATP binding; IEA:UniProtKB-KW; GO:0004674; F:protein serine/threonine kinase activity; ISS:dictyBase; GO:0006468; P:protein phosphorylation; ISS:dictyBase
cluster10693	2	Inward rectifier potassium channel irk-1	GO:0016021; C:integral component of membrane; IEA:UniProtKB-KW; GO:0043005; C:neuron projection; IDA:UniProtKB; GO:0043025; C:neuronal cell body; IMP:UniProtKB; GO:0005242; F:inward rectifier potassium channel activity; IDA:UniProtKB; GO:0071805; P:potassium ion transmembrane transport; IDA:GOC; GO:0008277; P:regulation of G-protein coupled receptor protein signaling pathway; IMP:UniProtKB; GO:00…
cluster10694	2	Aminopeptidase N	GO:0031225; C:anchored component of membrane; IEA:UniProtKB-KW; GO:0005886; C:plasma membrane; IEA:UniProtKB-KW; GO:0004177; F:aminopeptidase activity; IEA:UniProtKB-KW; GO:0008237; F:metallopeptidase activity; IEA:UniProtKB-KW; GO:0008270; F:zinc ion binding; IEA:InterPro
cluster10695	2	Pre-mRNA-splicing factor CWC22 homolog	GO:0005634; C:nucleus; IEA:UniProtKB-KW; GO:0003723; F:RNA binding; IEA:InterPro; GO:0006397; P:mRNA processing; IEA:UniProtKB-KW; GO:0008380; P:RNA splicing; IEA:UniProtKB-KW
cluster10696	2	Tyrosine-protein kinase Fps85D	GO:0005912; C:adherens junction; IDA:FlyBase; GO:0019898; C:extrinsic component of membrane; IDA:FlyBase; GO:0005886; C:plasma membrane; IDA:FlyBase; GO:0005524; F:ATP binding; IEA:UniProtKB-KW; GO:0004715; F:non-membrane spanning protein tyrosine kinase activity; IEA:UniProtKB-EC; GO:0005543; F:phospholipid binding; ISM:FlyBase; GO:0004713; F:protein tyrosine kinase activity; ISS:FlyBase; GO:005…
cluster10697	2	Histone acetyltransferase Tip60 homolog	GO:0005634; C:nucleus; IEA:UniProtKB-KW; GO:0004402; F:histone acetyltransferase activity; IEA:UniProtKB-EC; GO:0001708; P:cell fate specification; IMP:WormBase; GO:0007275; P:multicellular organismal development; IEA:UniProtKB-KW; GO:0071168; P:protein localization to chromatin; IGI:WormBase; GO:0006355; P:regulation of transcription, DNA-templated; IEA:UniProtKB-KW; GO:0006351; P:transcription,…
cluster10698	2	Phosphoribosylglycinamide formyltransferase	GO:0005737; C:cytoplasm; ISS:dictyBase; GO:0008168; F:methyltransferase activity; IEA:InterPro; GO:0004644; F:phosphoribosylglycinamide formyltransferase activity; ISS:dictyBase; GO:0006189; P:'de novo' IMP biosynthetic process; IEA:UniProtKB-UniPathway; GO:0046084; P:adenine biosynthetic process; ISS:dictyBase; GO:0006164; P:purine nucleotide biosynthetic process; ISS:dictyBase
cluster10704	2	NADH-ubiquinone oxidoreductase 75 kDa subunit	GO:0005743; C:mitochondrial inner membrane; IEA:UniProtKB-KW; GO:0070469; C:respiratory chain; IEA:UniProtKB-KW; GO:0051537; F:2 iron, 2 sulfur cluster binding; IEA:UniProtKB-KW; GO:0051539; F:4 iron, 4 sulfur cluster binding; IEA:UniProtKB-KW; GO:0009055; F:electron carrier activity; IEA:InterPro; GO:0046872; F:metal ion binding; IEA:UniProtKB-KW; GO:0008137; F:NADH dehydrogenase (ubiquinone) ac…
cluster10706	2	Probable serine/threonine-protein kinase DDB_G0272282	GO:0005524; F:ATP binding; IEA:UniProtKB-KW; GO:0035091; F:phosphatidylinositol binding; IEA:InterPro; GO:0004674; F:protein serine/threonine kinase activity; IEA:UniProtKB-KW
cluster10708	2	Kelch-like protein 8	GO:0030054; C:cell junction; IEA:UniProtKB-KW; GO:0031463; C:Cul3-RING ubiquitin ligase complex; IDA:UniProtKB; GO:0043005; C:neuron projection; IDA:WormBase; GO:0043025; C:neuronal cell body; IDA:WormBase; GO:0014069; C:postsynaptic density; IDA:WormBase; GO:0016567; P:protein ubiquitination; IDA:UniProtKB; GO:0042787; P:protein ubiquitination involved in ubiquitin-dependent protein catabolic pr…
cluster10710	2	Cyclic nucleotide-gated cation channel	GO:0030425; C:dendrite; IDA:WormBase; GO:0016021; C:integral component of membrane; NAS:UniProtKB; GO:0005887; C:integral component of plasma membrane; IBA:RefGenome; GO:0031513; C:nonmotile primary cilium; IDA:WormBase; GO:0030553; F:cGMP binding; NAS:UniProtKB; GO:0005222; F:intracellular cAMP activated cation channel activity; IDA:WormBase; GO:0005223; F:intracellular cGMP activated cation cha…
cluster10711	2	Polycystin-2 {ECO:0000303|PubMed:15862350}	GO:0030424; C:axon; IDA:WormBase; GO:0060170; C:ciliary membrane; IDA:UniProtKB; GO:0005929; C:cilium; IDA:UniProtKB; GO:0030425; C:dendrite; IDA:WormBase; GO:0005783; C:endoplasmic reticulum; IDA:UniProtKB; GO:0016021; C:integral component of membrane; IEA:UniProtKB-KW; GO:0016020; C:membrane; IDA:UniProtKB; GO:0043025; C:neuronal cell body; IDA:UniProtKB; GO:0031513; C:nonmotile primary cilium;…
cluster10712	2	Probable valine--tRNA ligase, cytoplasmic	GO:0005737; C:cytoplasm; ISS:dictyBase; GO:0002161; F:aminoacyl-tRNA editing activity; IEA:InterPro; GO:0005524; F:ATP binding; IEA:UniProtKB-KW; GO:0004832; F:valine-tRNA ligase activity; ISS:dictyBase; GO:0006438; P:valyl-tRNA aminoacylation; ISS:dictyBase
cluster10717	2	Probable ATP-dependent RNA helicase ddx5	GO:0005737; C:cytoplasm; IEA:UniProtKB-KW; GO:0005634; C:nucleus; IEA:UniProtKB-KW; GO:0005524; F:ATP binding; IEA:UniProtKB-KW; GO:0008026; F:ATP-dependent helicase activity; IEA:InterPro; GO:0003723; F:RNA binding; IEA:UniProtKB-KW; GO:0000184; P:nuclear-transcribed mRNA catabolic process, nonsense-mediated decay; IEA:UniProtKB-KW; GO:0006364; P:rRNA processing; IEA:UniProtKB-KW
cluster10719	2	Putative uncharacterized protein DDB_G0290521	GO:0005576; C:extracellular region; IEA:UniProtKB-KW
cluster10720	2	Retrovirus-related Pol polyprotein from transposon gypsy	GO:0004519; F:endonuclease activity; IEA:UniProtKB-KW; GO:0003676; F:nucleic acid binding; IEA:InterPro; GO:0003964; F:RNA-directed DNA polymerase activity; IEA:UniProtKB-KW; GO:0015074; P:DNA integration; IEA:InterPro
cluster10721	2	Probable RNA methyltransferase bin3	GO:0008168; F:methyltransferase activity; ISS:FlyBase; GO:0001085; F:RNA polymerase II transcription factor binding; IPI:FlyBase; GO:0017069; F:snRNA binding; IDA:FlyBase; GO:0032502; P:developmental process; IMP:UniProtKB; GO:0032259; P:methylation; ISS:FlyBase; GO:0017148; P:negative regulation of translation; IMP:FlyBase; GO:0042048; P:olfactory behavior; IMP:FlyBase
cluster10722	2	Cuticle collagen sqt-1	GO:0005581; C:collagen trimer; IEA:UniProtKB-KW; GO:0042329; F:structural constituent of collagen and cuticulin-based cuticle; IMP:WormBase; GO:0040002; P:collagen and cuticulin-based cuticle development; IMP:WormBase
cluster10725	2	Uncharacterized oxidoreductase T05C12.3	GO:0016491; F:oxidoreductase activity; IEA:UniProtKB-KW
cluster10726	2	Uncharacterized shell protein 10	GO:0005576; C:extracellular region; IEA:UniProtKB-KW
cluster10733	2	Nudix hydrolase 3	GO:0016818; F:hydrolase activity, acting on acid anhydrides, in phosphorus-containing anhydrides; IEA:InterPro; GO:0000287; F:magnesium ion binding; IEA:InterPro; GO:0030145; F:manganese ion binding; IEA:InterPro; GO:0009132; P:nucleoside diphosphate metabolic process; IEA:InterPro
cluster10734	2	Calmodulin	GO:0005509; F:calcium ion binding; IEA:InterPro
cluster10736	2	Protein D3	N/A
cluster10741	2	cAMP-regulated D2 protein	GO:0031410; C:cytoplasmic vesicle; IEA:UniProtKB-KW; GO:0016020; C:membrane; IEA:UniProtKB-KW; GO:0052689; F:carboxylic ester hydrolase activity; IEA:UniProtKB-KW
cluster10749	2	Probable serine/threonine-protein kinase roco8	GO:0005524; F:ATP binding; IEA:UniProtKB-KW; GO:0004674; F:protein serine/threonine kinase activity; IEA:UniProtKB-KW; GO:0035556; P:intracellular signal transduction; IEA:InterPro
cluster10750	2	Troponin T	GO:0005861; C:troponin complex; IEA:InterPro; GO:0006937; P:regulation of muscle contraction; IEA:InterPro
cluster10752	2	Uncharacterized protein B0310.1	GO:0016021; C:integral component of membrane; IEA:UniProtKB-KW
cluster10753	2	Probable cytochrome P450 310a1	GO:0005783; C:endoplasmic reticulum; IEA:UniProtKB-KW; GO:0016020; C:membrane; IEA:UniProtKB-KW; GO:0020037; F:heme binding; IEA:InterPro; GO:0005506; F:iron ion binding; IEA:InterPro; GO:0004497; F:monooxygenase activity; IEA:UniProtKB-KW; GO:0016705; F:oxidoreductase activity, acting on paired donors, with incorporation or reduction of molecular oxygen; IEA:InterPro; GO:0030178; P:negative regu…
cluster10755	2	Fringe glycosyltransferase	GO:0005783; C:endoplasmic reticulum; IDA:FlyBase; GO:0005794; C:Golgi apparatus; IDA:FlyBase; GO:0005797; C:Golgi medial cisterna; IDA:FlyBase; GO:0005795; C:Golgi stack; IDA:FlyBase; GO:0030173; C:integral component of Golgi membrane; IEA:InterPro; GO:0008375; F:acetylglucosaminyltransferase activity; IDA:FlyBase; GO:0046872; F:metal ion binding; IEA:UniProtKB-KW; GO:0033829; F:O-fucosylpeptide …
cluster10756	2	5-hydroxytryptamine receptor	GO:0016021; C:integral component of membrane; IEA:UniProtKB-KW; GO:0005886; C:plasma membrane; IEA:UniProtKB-KW; GO:0004930; F:G-protein coupled receptor activity; IEA:UniProtKB-KW
cluster10760	2	C-mannosyltransferase dpy-19	GO:0005737; C:cytoplasm; IDA:WormBase; GO:0005783; C:endoplasmic reticulum; IEA:UniProtKB-KW; GO:0016021; C:integral component of membrane; IEA:UniProtKB-KW; GO:0048471; C:perinuclear region of cytoplasm; IDA:WormBase; GO:0000030; F:mannosyltransferase activity; IDA:UniProtKB; GO:0030154; P:cell differentiation; IEA:UniProtKB-KW; GO:0008152; P:metabolic process; IDA:UniProtKB; GO:0007399; P:nervo…
cluster10765	2	Uncharacterized protein K02A2.6	GO:0003676; F:nucleic acid binding; IEA:InterPro; GO:0008270; F:zinc ion binding; IEA:InterPro; GO:0015074; P:DNA integration; IEA:InterPro
cluster10767	2	Zinc finger E-box-binding homeobox protein zag-1	GO:0005634; C:nucleus; IDA:WormBase; GO:0046872; F:metal ion binding; IEA:UniProtKB-KW; GO:0043565; F:sequence-specific DNA binding; IEA:InterPro; GO:0007411; P:axon guidance; IMP:WormBase; GO:0000122; P:negative regulation of transcription from RNA polymerase II promoter; ISS:WormBase; GO:0045773; P:positive regulation of axon extension; IMP:WormBase; GO:0006351; P:transcription, DNA-templated; …
cluster10768	2	Rho GTPase-activating protein gacV	GO:0016021; C:integral component of membrane; IEA:UniProtKB-KW; GO:0005622; C:intracellular; IEA:InterPro; GO:0005096; F:GTPase activator activity; IEA:UniProtKB-KW; GO:0007165; P:signal transduction; IEA:InterPro
cluster10770	2	Homeobox protein HB1	GO:0005634; C:nucleus; IEA:UniProtKB-KW; GO:0043565; F:sequence-specific DNA binding; IEA:InterPro; GO:0007275; P:multicellular organismal development; IEA:UniProtKB-KW; GO:0006355; P:regulation of transcription, DNA-templated; IEA:InterPro
cluster10773	2	Tubulin beta-4 chain	GO:0005879; C:axonemal microtubule; IDA:WormBase; GO:0005525; F:GTP binding; IEA:UniProtKB-KW; GO:0003924; F:GTPase activity; IEA:InterPro; GO:0005200; F:structural constituent of cytoskeleton; IEA:InterPro; GO:0007017; P:microtubule-based process; IEA:InterPro; GO:0051258; P:protein polymerization; IEA:InterPro
cluster10780	2	Fatty acid amide hydrolase 1	GO:0016884; F:carbon-nitrogen ligase activity, with glutamine as amido-N-donor; IEA:InterPro; GO:0016811; F:hydrolase activity, acting on carbon-nitrogen (but not peptide) bonds, in linear amides; IEA:InterPro
cluster10784	2	WAS protein family homolog DDB_G0292878	GO:0005769; C:early endosome; IEA:InterPro; GO:0071203; C:WASH complex; IDA:dictyBase; GO:0003779; F:actin binding; IC:dictyBase; GO:0045010; P:actin nucleation; IMP:dictyBase; GO:0034314; P:Arp2/3 complex-mediated actin nucleation; IEA:InterPro; GO:0006887; P:exocytosis; IMP:dictyBase; GO:0044655; P:phagosome reneutralization; IMP:dictyBase
cluster10790	2	Putative methylsterol monooxygenase DDB_G0270946	GO:0005783; C:endoplasmic reticulum; IEA:UniProtKB-KW; GO:0016021; C:integral component of membrane; IEA:UniProtKB-KW; GO:0000254; F:C-4 methylsterol oxidase activity; IEA:UniProtKB-EC; GO:0005506; F:iron ion binding; IEA:InterPro; GO:0006633; P:fatty acid biosynthetic process; IEA:InterPro; GO:0016126; P:sterol biosynthetic process; IEA:UniProtKB-KW
cluster10791	2	Nuclear hormone receptor family member nhr-23	GO:0005634; C:nucleus; IEA:UniProtKB-KW; GO:0043565; F:sequence-specific DNA binding; IEA:InterPro; GO:0003700; F:sequence-specific DNA binding transcription factor activity; IEA:InterPro; GO:0003707; F:steroid hormone receptor activity; IEA:InterPro; GO:0008270; F:zinc ion binding; IEA:InterPro; GO:0018996; P:molting cycle, collagen and cuticulin-based cuticle; IMP:WormBase; GO:0006351; P:transc…
cluster10792	2	Probable inactive serine/threonine-protein kinase gdt6	GO:0016021; C:integral component of membrane; IEA:UniProtKB-KW; GO:0005524; F:ATP binding; IEA:InterPro; GO:0004672; F:protein kinase activity; IEA:InterPro
cluster10793	2	Alpha-latrotoxin-Lt1a	GO:0016021; C:integral component of membrane; IEA:UniProtKB-KW; GO:0072556; C:other organism presynaptic membrane; IEA:UniProtKB-KW; GO:0006887; P:exocytosis; IEA:UniProtKB-KW
cluster10796	2	Serine--tRNA ligase, cytoplasmic	GO:0005737; C:cytoplasm; ISS:dictyBase; GO:0045335; C:phagocytic vesicle; IDA:dictyBase; GO:0005524; F:ATP binding; IEA:UniProtKB-KW; GO:0004828; F:serine-tRNA ligase activity; ISS:dictyBase; GO:0097056; P:selenocysteinyl-tRNA(Sec) biosynthetic process; IEA:UniProtKB-UniPathway; GO:0006434; P:seryl-tRNA aminoacylation; ISS:dictyBase
cluster10797	2	Myrosinase 1 {ECO:0000303|PubMed:11804799}	GO:0046872; F:metal ion binding; IEA:UniProtKB-KW; GO:0019137; F:thioglucosidase activity; IEA:UniProtKB-EC; GO:0005975; P:carbohydrate metabolic process; IEA:InterPro
cluster10798	2	Formin-E	GO:0046872; F:metal ion binding; IEA:UniProtKB-KW; GO:0005522; F:profilin binding; ISS:dictyBase; GO:0070060; P:'de novo' actin filament nucleation; IDA:dictyBase; GO:0035556; P:intracellular signal transduction; IEA:InterPro
cluster10799	2	Putative UDP-glucuronosyltransferase ugt-58	GO:0016021; C:integral component of membrane; IEA:UniProtKB-KW; GO:0015020; F:glucuronosyltransferase activity; IEA:UniProtKB-EC
cluster10800	2	Probable cytochrome P450 4p2	GO:0005783; C:endoplasmic reticulum; IEA:UniProtKB-KW; GO:0016020; C:membrane; IEA:UniProtKB-KW; GO:0020037; F:heme binding; IEA:InterPro; GO:0005506; F:iron ion binding; IEA:InterPro; GO:0004497; F:monooxygenase activity; IEA:UniProtKB-KW; GO:0016705; F:oxidoreductase activity, acting on paired donors, with incorporation or reduction of molecular oxygen; IEA:InterPro
cluster10801	2	Synaptotagmin 1	GO:0030054; C:cell junction; IEA:UniProtKB-KW; GO:0030285; C:integral component of synaptic vesicle membrane; NAS:FlyBase; GO:0031594; C:neuromuscular junction; IDA:FlyBase; GO:0008021; C:synaptic vesicle; IDA:FlyBase; GO:0043195; C:terminal bouton; IDA:FlyBase; GO:0005509; F:calcium ion binding; IDA:FlyBase; GO:0005544; F:calcium-dependent phospholipid binding; IDA:FlyBase; GO:0001786; F:phospha…
cluster10802	2	Putative ribosomal protein S6 kinase alpha-2	GO:0005524; F:ATP binding; IEA:UniProtKB-KW; GO:0000287; F:magnesium ion binding; IEA:InterPro; GO:0004674; F:protein serine/threonine kinase activity; IEA:UniProtKB-KW; GO:0035556; P:intracellular signal transduction; IEA:InterPro
cluster10804	2	Nuclear pore complex protein nup54	GO:0005643; C:nuclear pore; IEA:UniProtKB-KW; GO:0051028; P:mRNA transport; IEA:UniProtKB-KW; GO:0015031; P:protein transport; IEA:UniProtKB-KW
cluster10805	2	Eukaryotic translation initiation factor 2-alpha kinase	GO:0005783; C:endoplasmic reticulum; IEA:UniProtKB-KW; GO:0016021; C:integral component of membrane; IEA:UniProtKB-KW; GO:0005524; F:ATP binding; IEA:UniProtKB-KW; GO:0004686; F:elongation factor-2 kinase activity; IDA:FlyBase; GO:0004672; F:protein kinase activity; NAS:FlyBase; GO:0010508; P:positive regulation of autophagy; IMP:FlyBase; GO:0006468; P:protein phosphorylation; NAS:FlyBase; GO:001…
cluster10806	2	Scavenger receptor cysteine-rich domain superfamily protein {ECO:0000312|EMBL:BAK39578.1}	GO:0031410; C:cytoplasmic vesicle; IEA:UniProtKB-KW; GO:0016021; C:integral component of membrane; IEA:UniProtKB-KW; GO:0005044; F:scavenger receptor activity; IEA:InterPro; GO:0045087; P:innate immune response; IEA:UniProtKB-KW; GO:0006909; P:phagocytosis; IEA:UniProtKB-KW
cluster10809	2	Probable G-protein coupled receptor tkr-1	GO:0016021; C:integral component of membrane; IEA:UniProtKB-KW; GO:0005886; C:plasma membrane; IEA:UniProtKB-KW; GO:0004930; F:G-protein coupled receptor activity; IEA:UniProtKB-KW
cluster10811	2	Cytochrome P450 9c1	GO:0005783; C:endoplasmic reticulum; IEA:UniProtKB-KW; GO:0016020; C:membrane; IEA:UniProtKB-KW; GO:0020037; F:heme binding; IEA:InterPro; GO:0005506; F:iron ion binding; IEA:InterPro; GO:0004497; F:monooxygenase activity; IEA:UniProtKB-KW; GO:0016705; F:oxidoreductase activity, acting on paired donors, with incorporation or reduction of molecular oxygen; IEA:InterPro
cluster10817	2	Probable dihydroxyacetone kinase	GO:0005524; F:ATP binding; IEA:UniProtKB-KW; GO:0004371; F:glycerone kinase activity; IEA:UniProtKB-EC; GO:0016829; F:lyase activity; IEA:UniProtKB-KW; GO:0050354; F:triokinase activity; IEA:UniProtKB-EC; GO:0006071; P:glycerol metabolic process; IEA:InterPro
cluster10818	2	Neuropeptides capa receptor	GO:0016323; C:basolateral plasma membrane; IDA:FlyBase; GO:0016021; C:integral component of membrane; ISS:FlyBase; GO:0001607; F:neuromedin U receptor activity; IEA:InterPro; GO:0008188; F:neuropeptide receptor activity; IDA:UniProtKB; GO:0007589; P:body fluid secretion; TAS:UniProtKB; GO:0071465; P:cellular response to desiccation; IMP:FlyBase; GO:0007186; P:G-protein coupled receptor signaling …
cluster10821	2	Nedd8-conjugating enzyme Ubc12	GO:0005524; F:ATP binding; IEA:UniProtKB-KW; GO:0019788; F:NEDD8 ligase activity; ISS:UniProtKB; GO:0018169; F:ribosomal S6-glutamic acid ligase activity; ISS:UniProtKB; GO:0004842; F:ubiquitin-protein transferase activity; ISS:UniProtKB; GO:0006464; P:cellular protein modification process; ISS:UniProtKB; GO:0045879; P:negative regulation of smoothened signaling pathway; IMP:FlyBase; GO:0045116; …
cluster10822	2	ADP-ribosylation factor-like protein 2	GO:0005622; C:intracellular; IEA:InterPro; GO:0005525; F:GTP binding; IEA:UniProtKB-KW; GO:0015031; P:protein transport; IEA:UniProtKB-KW; GO:0007264; P:small GTPase mediated signal transduction; IEA:InterPro
cluster10828	2	Sphingosine-1-phosphate lyase	GO:0005783; C:endoplasmic reticulum; IEA:UniProtKB-KW; GO:0016021; C:integral component of membrane; IEA:UniProtKB-KW; GO:0016831; F:carboxy-lyase activity; IEA:InterPro; GO:0030170; F:pyridoxal phosphate binding; IEA:InterPro; GO:0008117; F:sphinganine-1-phosphate aldolase activity; IEA:UniProtKB-EC; GO:0019752; P:carboxylic acid metabolic process; IEA:InterPro; GO:0006665; P:sphingolipid metabo…
cluster10837	2	Protein pkiA	GO:0045335; C:phagocytic vesicle; IDA:dictyBase; GO:0003824; F:catalytic activity; IEA:InterPro; GO:0009617; P:response to bacterium; IEP:dictyBase
cluster10839	2	Probable cysteine--tRNA ligase, mitochondrial	GO:0005829; C:cytosol; IBA:RefGenome; GO:0005739; C:mitochondrion; IEA:UniProtKB-KW; GO:0005524; F:ATP binding; IEA:UniProtKB-KW; GO:0004817; F:cysteine-tRNA ligase activity; ISS:dictyBase; GO:0046872; F:metal ion binding; IEA:UniProtKB-KW; GO:0006423; P:cysteinyl-tRNA aminoacylation; ISS:dictyBase
cluster10840	2	Lachesin	GO:0031225; C:anchored component of membrane; IEA:UniProtKB-KW; GO:0005886; C:plasma membrane; IEA:UniProtKB-KW; GO:0007155; P:cell adhesion; IEA:UniProtKB-KW
cluster10846	2	Sentrin-specific protease	GO:0005634; C:nucleus; IEA:UniProtKB-KW; GO:0008234; F:cysteine-type peptidase activity; IEA:UniProtKB-KW; GO:0032880; P:regulation of protein localization; IMP:WormBase
cluster10848	2	Pair-rule protein odd-paired	GO:0005634; C:nucleus; IDA:FlyBase; GO:0046872; F:metal ion binding; IEA:UniProtKB-KW; GO:0000980; F:RNA polymerase II distal enhancer sequence-specific DNA binding; IDA:FlyBase; GO:0001205; F:RNA polymerase II distal enhancer sequence-specific DNA binding transcription factor activity involved in positive regulation of transcription; IMP:FlyBase; GO:0003700; F:sequence-specific DNA binding trans…
cluster10856	2	Probable cation-transporting ATPase W08D2.5	GO:0016023; C:cytoplasmic membrane-bounded vesicle; IDA:WormBase; GO:0016021; C:integral component of membrane; IEA:UniProtKB-KW; GO:0005886; C:plasma membrane; IDA:WormBase; GO:0005774; C:vacuolar membrane; ISS:WormBase; GO:0005524; F:ATP binding; IEA:UniProtKB-KW; GO:0019829; F:cation-transporting ATPase activity; IEA:InterPro; GO:0046872; F:metal ion binding; IEA:UniProtKB-KW; GO:0006457; P:pr…
cluster10860	2	Probable ubiquitin-conjugating enzyme E2 W	GO:0016881; F:acid-amino acid ligase activity; IEA:InterPro; GO:0005524; F:ATP binding; IEA:UniProtKB-KW; GO:0016567; P:protein ubiquitination; IEA:UniProtKB-UniPathway
cluster10861	2	Protein slit	GO:0031012; C:extracellular matrix; IDA:FlyBase; GO:0005576; C:extracellular region; IDA:UniProtKB; GO:0005886; C:plasma membrane; TAS:Reactome; GO:0005578; C:proteinaceous extracellular matrix; TAS:FlyBase; GO:0071666; C:Slit-Robo signaling complex; IDA:FlyBase; GO:0005509; F:calcium ion binding; IEA:InterPro; GO:0008201; F:heparin binding; IDA:FlyBase; GO:0048495; F:Roundabout binding; IPI:FlyB…
cluster10862	2	Mitochondrial substrate carrier family protein ucpA	GO:0016021; C:integral component of membrane; IEA:UniProtKB-KW; GO:0005743; C:mitochondrial inner membrane; IEA:UniProtKB-KW; GO:0005739; C:mitochondrion; ISS:dictyBase; GO:0000227; F:oxaloacetate secondary active transmembrane transporter activity; ISS:dictyBase; GO:0008271; F:secondary active sulfate transmembrane transporter activity; ISS:dictyBase; GO:0015729; P:oxaloacetate transport; ISS:di…
cluster10863	2	Female-specific protein transformer	GO:0005634; C:nucleus; IEA:UniProtKB-KW; GO:0030154; P:cell differentiation; IEA:UniProtKB-KW; GO:0046660; P:female sex differentiation; IEA:InterPro; GO:0006397; P:mRNA processing; IEA:InterPro
cluster10864	2	Retrovirus-related Pol polyprotein from transposon opus	GO:0005634; C:nucleus; NAS:UniProtKB; GO:0004519; F:endonuclease activity; IEA:UniProtKB-KW; GO:0003676; F:nucleic acid binding; IEA:InterPro; GO:0008233; F:peptidase activity; IEA:UniProtKB-KW; GO:0003964; F:RNA-directed DNA polymerase activity; NAS:UniProtKB; GO:0015074; P:DNA integration; IEA:InterPro; GO:0006278; P:RNA-dependent DNA replication; NAS:GOC; GO:0006313; P:transposition, DNA-media…
cluster10867	2	Probable 39S ribosomal protein L45, mitochondrial	GO:0005739; C:mitochondrion; IEA:UniProtKB-KW; GO:0005840; C:ribosome; IEA:UniProtKB-KW
cluster10869	2	ABC transporter D family member 1	GO:0043190; C:ATP-binding cassette (ABC) transporter complex; ISS:dictyBase; GO:0005779; C:integral component of peroxisomal membrane; ISS:dictyBase; GO:0005524; F:ATP binding; IEA:UniProtKB-KW; GO:0042626; F:ATPase activity, coupled to transmembrane movement of substances; ISS:dictyBase; GO:0015910; P:peroxisomal long-chain fatty acid import; ISS:dictyBase; GO:0006810; P:transport; ISS:dictyBase
cluster10874	2	DDRGK domain-containing protein 1	N/A
cluster10875	2	Probable valine--tRNA ligase, cytoplasmic	GO:0005737; C:cytoplasm; ISS:dictyBase; GO:0002161; F:aminoacyl-tRNA editing activity; IEA:InterPro; GO:0005524; F:ATP binding; IEA:UniProtKB-KW; GO:0004832; F:valine-tRNA ligase activity; ISS:dictyBase; GO:0006438; P:valyl-tRNA aminoacylation; ISS:dictyBase
cluster10876	2	Myosin heavy chain kinase A	GO:0005938; C:cell cortex; IDA:dictyBase; GO:0005737; C:cytoplasm; IDA:dictyBase; GO:0051015; F:actin filament binding; IDA:dictyBase; GO:0005524; F:ATP binding; IC:dictyBase; GO:0016887; F:ATPase activity; IDA:dictyBase; GO:0016905; F:myosin heavy chain kinase activity; IDA:dictyBase; GO:0045159; F:myosin II binding; IPI:dictyBase; GO:0004672; F:protein kinase activity; IDA:dictyBase; GO:0004674…
cluster10889	2	Glycoprotein 3-alpha-L-fucosyltransferase A	GO:0005797; C:Golgi medial cisterna; IDA:FlyBase; GO:0016021; C:integral component of membrane; IEA:UniProtKB-KW; GO:0033932; F:1,3-alpha-L-fucosidase activity; IMP:FlyBase; GO:0046920; F:alpha-(1->3)-fucosyltransferase activity; IDA:FlyBase; GO:0008417; F:fucosyltransferase activity; IDA:FlyBase; GO:0018392; F:glycoprotein 3-alpha-L-fucosyltransferase activity; IDA:UniProtKB; GO:0036071; P:N-gly…
cluster10893	2	Myoblast growth factor receptor egl-15	GO:0005623; C:cell; IDA:WormBase; GO:0016021; C:integral component of membrane; IEA:UniProtKB-KW; GO:0005524; F:ATP binding; IEA:UniProtKB-KW; GO:0046872; F:metal ion binding; IEA:UniProtKB-KW; GO:0004672; F:protein kinase activity; IDA:WormBase; GO:0004714; F:transmembrane receptor protein tyrosine kinase activity; IEA:UniProtKB-EC; GO:0016477; P:cell migration; IMP:WormBase; GO:0048546; P:diges…
cluster10894	2	Dihydrolipoyl dehydrogenase	GO:0005739; C:mitochondrion; IEA:UniProtKB-KW; GO:0004148; F:dihydrolipoyl dehydrogenase activity; IEA:UniProtKB-EC
cluster10897	2	Uncharacterized protein DDB_G0283697	N/A
cluster10898	2	DDRGK domain-containing protein 1	N/A
cluster10899	2	Regulator of G-protein signaling egl-10	GO:0005737; C:cytoplasm; IDA:WormBase; GO:0005834; C:heterotrimeric G-protein complex; IEA:InterPro; GO:0043005; C:neuron projection; IDA:WormBase; GO:0005886; C:plasma membrane; IBA:RefGenome; GO:0005096; F:GTPase activator activity; IBA:RefGenome; GO:0004871; F:signal transducer activity; IEA:InterPro; GO:0007212; P:dopamine receptor signaling pathway; IMP:WormBase; GO:0007631; P:feeding behavi…
cluster10900	2	Myosin-H heavy chain	GO:0016459; C:myosin complex; IEA:UniProtKB-KW; GO:0005524; F:ATP binding; IEA:UniProtKB-KW; GO:0003774; F:motor activity; IEA:InterPro
cluster10903	2	Superoxide dismutase [Cu-Zn]	GO:0005737; C:cytoplasm; IEA:UniProtKB-KW; GO:0046872; F:metal ion binding; IEA:UniProtKB-KW; GO:0004784; F:superoxide dismutase activity; IEA:UniProtKB-EC
cluster10905	2	Histone H1-delta	GO:0000786; C:nucleosome; IEA:InterPro; GO:0005634; C:nucleus; IEA:UniProtKB-KW; GO:0003677; F:DNA binding; IEA:UniProtKB-KW; GO:0006334; P:nucleosome assembly; IEA:InterPro
cluster10906	2	LIMR family protein R05D3.2	N/A
cluster10912	2	Probable 6-phosphofructo-2-kinase/fructose-2,6-bisphosphatase	GO:0003873; F:6-phosphofructo-2-kinase activity; IEA:UniProtKB-EC; GO:0005524; F:ATP binding; IEA:UniProtKB-KW; GO:0004331; F:fructose-2,6-bisphosphate 2-phosphatase activity; IEA:UniProtKB-EC; GO:0006003; P:fructose 2,6-bisphosphate metabolic process; IEA:InterPro; GO:0006000; P:fructose metabolic process; IEA:InterPro
cluster10914	2	Delta(5) fatty acid desaturase fat-4	GO:0016021; C:integral component of membrane; IEA:UniProtKB-KW; GO:0020037; F:heme binding; IEA:InterPro; GO:0005506; F:iron ion binding; IEA:InterPro; GO:0004768; F:stearoyl-CoA 9-desaturase activity; IDA:WormBase; GO:0006636; P:unsaturated fatty acid biosynthetic process; IMP:WormBase
cluster10917	2	Resistance to inhibitors of cholinesterase protein 3	GO:0005783; C:endoplasmic reticulum; IEA:UniProtKB-KW; GO:0016021; C:integral component of membrane; IEA:UniProtKB-KW
cluster10919	2	Adenylate kinase	GO:0005737; C:cytoplasm; IEA:UniProtKB-KW; GO:0004017; F:adenylate kinase activity; IEA:UniProtKB-EC; GO:0005524; F:ATP binding; IEA:UniProtKB-KW
cluster10921	2	Probable inactive protein kinase DDB_G0270444	GO:0005524; F:ATP binding; IEA:InterPro; GO:0004672; F:protein kinase activity; IEA:InterPro
cluster10924	2	Soluble guanylate cyclase gcy-37	GO:0005737; C:cytoplasm; IEA:UniProtKB-KW; GO:0005525; F:GTP binding; IEA:UniProtKB-KW; GO:0004383; F:guanylate cyclase activity; IEA:UniProtKB-EC; GO:0020037; F:heme binding; IEA:InterPro; GO:0046872; F:metal ion binding; IEA:UniProtKB-KW; GO:0035556; P:intracellular signal transduction; IEA:InterPro
cluster10925	2	Homeotic protein deformed	GO:0005634; C:nucleus; IDA:FlyBase; GO:0033613; F:activating transcription factor binding; IPI:FlyBase; GO:0001158; F:enhancer sequence-specific DNA binding; IDA:FlyBase; GO:0003705; F:RNA polymerase II distal enhancer sequence-specific DNA binding transcription factor activity; IDA:FlyBase; GO:0000977; F:RNA polymerase II regulatory region sequence-specific DNA binding; IDA:FlyBase; GO:0043565; …
cluster10926	2	POC1 centriolar protein homolog	GO:0051297; P:centrosome organization; IMP:FlyBase
cluster10928	2	Bifunctional purine synthesis protein purC/E	GO:0005737; C:cytoplasm; ISS:dictyBase; GO:0005524; F:ATP binding; IEA:UniProtKB-KW; GO:0046872; F:metal ion binding; IEA:UniProtKB-KW; GO:0004638; F:phosphoribosylaminoimidazole carboxylase activity; ISS:dictyBase; GO:0004639; F:phosphoribosylaminoimidazolesuccinocarboxamide synthase activity; ISS:dictyBase; GO:0006189; P:'de novo' IMP biosynthetic process; IEA:UniProtKB-UniPathway; GO:0006144; …
cluster10936	2	Transient receptor potential cation channel subfamily A member 1 homolog	GO:0016021; C:integral component of membrane; IEA:UniProtKB-KW; GO:0043025; C:neuronal cell body; IDA:WormBase; GO:0031513; C:nonmotile primary cilium; IDA:WormBase; GO:0005216; F:ion channel activity; IEA:InterPro; GO:0050896; P:response to stimulus; IEA:UniProtKB-KW
cluster10939	2	Nuclear hormone receptor family member nhr-3	GO:0005634; C:nucleus; IC:WormBase; GO:0043565; F:sequence-specific DNA binding; IEA:InterPro; GO:0003700; F:sequence-specific DNA binding transcription factor activity; IEA:InterPro; GO:0003707; F:steroid hormone receptor activity; IEA:InterPro; GO:0008270; F:zinc ion binding; IEA:InterPro; GO:0006351; P:transcription, DNA-templated; IEA:UniProtKB-KW
cluster17451	2	Probable Ufm1-specific protease 1	GO:0019783; F:small conjugating protein-specific protease activity; ISS:UniProtKB; GO:0016790; F:thiolester hydrolase activity; ISS:UniProtKB
cluster17480	2	Merozoite surface protein 1	GO:0031225; C:anchored component of membrane; IEA:UniProtKB-KW; GO:0005886; C:plasma membrane; IEA:UniProtKB-KW; GO:0009405; P:pathogenesis; IEA:InterPro
cluster17516	2	Transcription elongation factor SPT5	GO:0005694; C:chromosome; IDA:WormBase; GO:0032044; C:DSIF complex; ISS:UniProtKB; GO:0032784; P:regulation of DNA-templated transcription, elongation; IEA:InterPro; GO:0006357; P:regulation of transcription from RNA polymerase II promoter; IEA:InterPro; GO:0006351; P:transcription, DNA-templated; IEA:UniProtKB-KW
cluster17521	2	Formin-J	GO:0005522; F:profilin binding; ISS:dictyBase
cluster17560	2	DPH3 homolog	GO:0005634; C:nucleus; IDA:WormBase; GO:0046872; F:metal ion binding; IEA:UniProtKB-KW; GO:0017183; P:peptidyl-diphthamide biosynthetic process from peptidyl-histidine; IEA:UniProtKB-UniPathway
cluster17562	2	Allatostatin-A receptor	GO:0016021; C:integral component of membrane; IEA:UniProtKB-KW; GO:0005886; C:plasma membrane; IEA:UniProtKB-KW; GO:0004930; F:G-protein coupled receptor activity; IEA:UniProtKB-KW; GO:0042562; F:hormone binding; IDA:UniProtKB; GO:0042923; F:neuropeptide binding; IDA:UniProtKB
cluster17564	2	40S ribosomal protein S18	GO:0005840; C:ribosome; IEA:UniProtKB-KW; GO:0019843; F:rRNA binding; IEA:UniProtKB-KW; GO:0003735; F:structural constituent of ribosome; IEA:InterPro; GO:0006412; P:translation; IEA:InterPro
cluster17565	2	PH domain-containing protein DDB_G0287875	GO:0031252; C:cell leading edge; IDA:dictyBase; GO:0043327; P:chemotaxis to cAMP; IMP:dictyBase; GO:0030837; P:negative regulation of actin filament polymerization; IMP:dictyBase; GO:0043520; P:regulation of myosin II filament assembly; IMP:dictyBase; GO:0007165; P:signal transduction; IEA:InterPro
cluster17567	2	Protein spire	GO:0005938; C:cell cortex; IDA:FlyBase; GO:0005737; C:cytoplasm; IDA:FlyBase; GO:0031410; C:cytoplasmic vesicle; IEA:UniProtKB-KW; GO:0005856; C:cytoskeleton; IEA:UniProtKB-KW; GO:0005886; C:plasma membrane; IEA:UniProtKB-KW; GO:0003779; F:actin binding; TAS:FlyBase; GO:0008017; F:microtubule binding; IMP:FlyBase; GO:0030036; P:actin cytoskeleton organization; TAS:FlyBase; GO:0051639; P:actin fil…
cluster17676	2	Location of vulva defective 1	GO:0005929; C:cilium; IDA:UniProtKB; GO:0016021; C:integral component of membrane; IEA:UniProtKB-KW; GO:0016020; C:membrane; IBA:RefGenome; GO:0043025; C:neuronal cell body; IDA:WormBase; GO:0031513; C:nonmotile primary cilium; IDA:WormBase; GO:0005262; F:calcium channel activity; IBA:RefGenome; GO:0019904; F:protein domain specific binding; IPI:WormBase; GO:0070588; P:calcium ion transmembrane t…
cluster17683	2	Protein RTF2 homolog	N/A
cluster17784	2	Rhodopsin, GQ-coupled	GO:0016021; C:integral component of membrane; IEA:UniProtKB-KW; GO:0004930; F:G-protein coupled receptor activity; IEA:UniProtKB-KW; GO:0009881; F:photoreceptor activity; IEA:UniProtKB-KW; GO:0007602; P:phototransduction; IEA:UniProtKB-KW; GO:0018298; P:protein-chromophore linkage; IEA:UniProtKB-KW; GO:0007601; P:visual perception; IEA:UniProtKB-KW
cluster17795	2	Probable H/ACA ribonucleoprotein complex subunit 4	GO:0005730; C:nucleolus; ISS:dictyBase; GO:0005697; C:telomerase holoenzyme complex; ISS:dictyBase; GO:0009982; F:pseudouridine synthase activity; IEA:InterPro; GO:0003723; F:RNA binding; ISS:dictyBase; GO:0003720; F:telomerase activity; ISS:dictyBase; GO:0008283; P:cell proliferation; ISS:dictyBase; GO:0001522; P:pseudouridine synthesis; IEA:InterPro; GO:0006364; P:rRNA processing; ISS:dictyBase…
cluster17796	2	Lon protease homolog, mitochondrial 1 {ECO:0000255|HAMAP-Rule:MF_03120}	GO:0005759; C:mitochondrial matrix; IBA:RefGenome; GO:0005524; F:ATP binding; IEA:UniProtKB-HAMAP; GO:0004176; F:ATP-dependent peptidase activity; IBA:RefGenome; GO:0070361; F:mitochondrial light strand promoter anti-sense binding; IBA:RefGenome; GO:0043565; F:sequence-specific DNA binding; IEA:UniProtKB-HAMAP; GO:0004252; F:serine-type endopeptidase activity; IEA:UniProtKB-HAMAP; GO:0003697; F:s…
cluster17832	2	Probable serine/threonine-protein kinase ndrC	GO:0005634; C:nucleus; ISS:dictyBase; GO:0005524; F:ATP binding; IEA:UniProtKB-KW; GO:0004674; F:protein serine/threonine kinase activity; IEA:UniProtKB-KW
cluster17855	2	G-protein coupled receptor moody {ECO:0000303|PubMed:16213219}	GO:0016021; C:integral component of membrane; ISS:FlyBase; GO:0005886; C:plasma membrane; IDA:FlyBase; GO:0005919; C:pleated septate junction; IDA:FlyBase; GO:0004930; F:G-protein coupled receptor activity; IMP:UniProtKB; GO:0008366; P:axon ensheathment; IMP:UniProtKB; GO:0048148; P:behavioral response to cocaine; IMP:FlyBase; GO:0048149; P:behavioral response to ethanol; IMP:FlyBase; GO:0035095;…
cluster17890	2	Serine/threonine-protein phosphatase 4 regulatory subunit 2	GO:0000278; P:mitotic cell cycle; IMP:FlyBase; GO:0022008; P:neurogenesis; IMP:FlyBase
cluster17891	2	Gamma-aminobutyric acid receptor alpha-like	GO:0030054; C:cell junction; IEA:UniProtKB-KW; GO:0034707; C:chloride channel complex; IEA:UniProtKB-KW; GO:0016021; C:integral component of membrane; TAS:UniProtKB; GO:0005886; C:plasma membrane; ISS:FlyBase; GO:0045211; C:postsynaptic membrane; IEA:UniProtKB-KW; GO:0005261; F:cation channel activity; IDA:UniProtKB; GO:0005254; F:chloride channel activity; IEA:UniProtKB-KW; GO:0016933; F:extrace…
cluster17918	2	Globin-1 subunit beta	GO:0020037; F:heme binding; IEA:InterPro; GO:0005506; F:iron ion binding; IEA:InterPro; GO:0019825; F:oxygen binding; IEA:InterPro; GO:0005344; F:oxygen transporter activity; IEA:UniProtKB-KW
cluster17950	2	Neuropeptide Y receptor	GO:0016021; C:integral component of membrane; ISS:FlyBase; GO:0005886; C:plasma membrane; IEA:UniProtKB-KW; GO:0008188; F:neuropeptide receptor activity; ISS:FlyBase; GO:0004983; F:neuropeptide Y receptor activity; IEA:InterPro; GO:0001653; F:peptide receptor activity; IPI:FlyBase; GO:0007166; P:cell surface receptor signaling pathway; IDA:FlyBase; GO:0007186; P:G-protein coupled receptor signali…
cluster17958	2	Fructose-bisphosphate aldolase	GO:0004332; F:fructose-bisphosphate aldolase activity; IEA:UniProtKB-EC; GO:0006096; P:glycolytic process; IEA:UniProtKB-UniPathway
cluster17971	2	Protein son of sevenless	GO:0005737; C:cytoplasm; IDA:FlyBase; GO:0005829; C:cytosol; TAS:Reactome; GO:0031234; C:extrinsic component of cytoplasmic side of plasma membrane; IDA:FlyBase; GO:0003677; F:DNA binding; IEA:InterPro; GO:0030676; F:Rac guanyl-nucleotide exchange factor activity; IGI:FlyBase; GO:0005088; F:Ras guanyl-nucleotide exchange factor activity; IDA:FlyBase; GO:0007015; P:actin filament organization; IMP…
cluster17976	2	Eukaryotic translation initiation factor 3 subunit A {ECO:0000255|HAMAP-Rule:MF_03000}	GO:0016282; C:eukaryotic 43S preinitiation complex; IEA:UniProtKB-HAMAP; GO:0033290; C:eukaryotic 48S preinitiation complex; IEA:UniProtKB-HAMAP; GO:0005852; C:eukaryotic translation initiation factor 3 complex; IEA:UniProtKB-HAMAP; GO:0003743; F:translation initiation factor activity; IEA:UniProtKB-HAMAP; GO:0001731; P:formation of translation preinitiation complex; IEA:UniProtKB-HAMAP; GO:00064…
cluster17991	2	Muscarinic acetylcholine receptor DM1	GO:0030054; C:cell junction; IEA:UniProtKB-KW; GO:0016021; C:integral component of membrane; ISS:FlyBase; GO:0005887; C:integral component of plasma membrane; IDA:FlyBase; GO:0045211; C:postsynaptic membrane; IEA:UniProtKB-KW; GO:0016907; F:G-protein coupled acetylcholine receptor activity; IDA:FlyBase; GO:0008227; F:G-protein coupled amine receptor activity; ISS:FlyBase; GO:0007213; P:G-protein …
cluster18000	2	Hexaprenyldihydroxybenzoate methyltransferase, mitochondrial	GO:0005743; C:mitochondrial inner membrane; ISS:dictyBase; GO:0008425; F:2-polyprenyl-6-methoxy-1,4-benzoquinone methyltransferase activity; IEA:InterPro; GO:0008689; F:3-demethylubiquinone-9 3-O-methyltransferase activity; IEA:UniProtKB-EC; GO:0004395; F:hexaprenyldihydroxybenzoate methyltransferase activity; ISS:dictyBase; GO:0006744; P:ubiquinone biosynthetic process; ISS:dictyBase
cluster18011	2	Importin subunit alpha	GO:0005737; C:cytoplasm; IDA:FlyBase; GO:0005811; C:lipid particle; IDA:FlyBase; GO:0005875; C:microtubule associated complex; IDA:FlyBase; GO:0005634; C:nucleus; IDA:FlyBase; GO:0008565; F:protein transporter activity; IEA:InterPro; GO:0051298; P:centrosome duplication; IMP:FlyBase; GO:0007301; P:female germline ring canal formation; IMP:FlyBase; GO:0042332; P:gravitaxis; IMP:FlyBase; GO:0048542…
cluster18012	2	Spore coat protein SP96	GO:0031160; C:spore wall; IDA:dictyBase; GO:0030435; P:sporulation resulting in formation of a cellular spore; IEA:UniProtKB-KW
cluster18013	2	Acyl-CoA Delta(11) desaturase	GO:0005783; C:endoplasmic reticulum; IEA:InterPro; GO:0016021; C:integral component of membrane; IEA:UniProtKB-KW; GO:0017105; F:acyl-CoA delta11-desaturase activity; IMP:UniProtKB; GO:0005506; F:iron ion binding; IEA:InterPro; GO:0004768; F:stearoyl-CoA 9-desaturase activity; IEA:InterPro; GO:0006633; P:fatty acid biosynthetic process; IEA:UniProtKB-KW; GO:0006631; P:fatty acid metabolic process…
cluster18014	2	Vacuolar protein sorting-associated protein 11 homolog	GO:0030897; C:HOPS complex; ISS:WormBase; GO:0005773; C:vacuole; IEA:UniProtKB-KW; GO:0008270; F:zinc ion binding; IEA:InterPro; GO:0006886; P:intracellular protein transport; IEA:InterPro; GO:0016192; P:vesicle-mediated transport; IEA:InterPro
cluster18015	2	Ankyrin repeat and LEM domain-containing protein 2 homolog	GO:0016021; C:integral component of membrane; IEA:UniProtKB-KW; GO:0005635; C:nuclear envelope; IDA:UniProtKB; GO:0051721; F:protein phosphatase 2A binding; IDA:UniProtKB; GO:0007067; P:mitotic nuclear division; IEA:UniProtKB-KW; GO:0007084; P:mitotic nuclear envelope reassembly; IMP:UniProtKB; GO:0042326; P:negative regulation of phosphorylation; IDA:UniProtKB; GO:0035307; P:positive regulation …
cluster18025	2	Glutamate receptor 1	GO:0032281; C:alpha-amino-3-hydroxy-5-methyl-4-isoxazolepropionic acid selective glutamate receptor complex; IBA:RefGenome; GO:0030054; C:cell junction; IEA:UniProtKB-KW; GO:0030425; C:dendrite; IBA:RefGenome; GO:0008328; C:ionotropic glutamate receptor complex; IDA:FlyBase; GO:0005886; C:plasma membrane; ISS:FlyBase; GO:0045211; C:postsynaptic membrane; IBA:RefGenome; GO:0004971; F:alpha-amino-3…
cluster18027	2	Protein BCCIP homolog	N/A
cluster18034	2	Folate-like transporter 3	GO:0016021; C:integral component of membrane; IEA:UniProtKB-KW; GO:0005542; F:folic acid binding; IEA:UniProtKB-KW; GO:0006810; P:transport; IEA:UniProtKB-KW
cluster18036	2	Serine/threonine-protein kinase GG21441 {ECO:0000250|UniProtKB:Q7PLI7, ECO:0000312|EMBL:EDV54305.1}	GO:0005524; F:ATP binding; IEA:UniProtKB-KW; GO:0004674; F:protein serine/threonine kinase activity; ISS:UniProtKB; GO:0035556; P:intracellular signal transduction; IEA:InterPro; GO:0006468; P:protein phosphorylation; ISS:UniProtKB
cluster18040	2	Fructose-1,6-bisphosphatase	GO:0005829; C:cytosol; ISS:dictyBase; GO:0042132; F:fructose 1,6-bisphosphate 1-phosphatase activity; IDA:dictyBase; GO:0046872; F:metal ion binding; IEA:UniProtKB-KW; GO:0016311; P:dephosphorylation; IDA:GOC; GO:0006000; P:fructose metabolic process; IDA:dictyBase; GO:0006094; P:gluconeogenesis; ISS:dictyBase
cluster18043	2	Location of vulva defective 1	GO:0005929; C:cilium; IDA:UniProtKB; GO:0016021; C:integral component of membrane; IEA:UniProtKB-KW; GO:0016020; C:membrane; IBA:RefGenome; GO:0043025; C:neuronal cell body; IDA:WormBase; GO:0031513; C:nonmotile primary cilium; IDA:WormBase; GO:0005262; F:calcium channel activity; IBA:RefGenome; GO:0019904; F:protein domain specific binding; IPI:WormBase; GO:0070588; P:calcium ion transmembrane t…
cluster18044	2	Transient receptor potential cation channel subfamily A member 1 homolog	GO:0016021; C:integral component of membrane; IEA:UniProtKB-KW; GO:0043025; C:neuronal cell body; IDA:WormBase; GO:0031513; C:nonmotile primary cilium; IDA:WormBase; GO:0005216; F:ion channel activity; IEA:InterPro; GO:0050896; P:response to stimulus; IEA:UniProtKB-KW
cluster18045	2	Hydatid disease diagnostic antigen P-29	GO:0005737; C:cytoplasm; IEA:InterPro
cluster18047	2	Putative uncharacterized protein DDB_G0289963	N/A
cluster18048	2	BPTI/Kunitz domain-containing protein 2	GO:0005576; C:extracellular region; IEA:UniProtKB-KW; GO:0004867; F:serine-type endopeptidase inhibitor activity; IEA:UniProtKB-KW
cluster18049	2	Probable 3',5'-cyclic phosphodiesterase pde-1	GO:0004114; F:3',5'-cyclic-nucleotide phosphodiesterase activity; IEA:UniProtKB-EC; GO:0005516; F:calmodulin binding; IPI:WormBase; GO:0046872; F:metal ion binding; IEA:UniProtKB-KW; GO:0090038; P:negative regulation of protein kinase C signaling; IGI:WormBase; GO:2000114; P:regulation of establishment of cell polarity; IGI:WormBase; GO:0007165; P:signal transduction; IEA:InterPro
cluster18052	2	Retrovirus-related Pol polyprotein from transposon opus	GO:0005634; C:nucleus; NAS:UniProtKB; GO:0004519; F:endonuclease activity; IEA:UniProtKB-KW; GO:0003676; F:nucleic acid binding; IEA:InterPro; GO:0008233; F:peptidase activity; IEA:UniProtKB-KW; GO:0003964; F:RNA-directed DNA polymerase activity; NAS:UniProtKB; GO:0015074; P:DNA integration; IEA:InterPro; GO:0006278; P:RNA-dependent DNA replication; NAS:GOC; GO:0006313; P:transposition, DNA-media…
cluster18053	2	Tyrosine-protein kinase Drl	GO:0030424; C:axon; IDA:FlyBase; GO:0016021; C:integral component of membrane; IEA:UniProtKB-KW; GO:0005886; C:plasma membrane; IEA:UniProtKB-KW; GO:0005524; F:ATP binding; IEA:UniProtKB-KW; GO:0004713; F:protein tyrosine kinase activity; NAS:FlyBase; GO:0004714; F:transmembrane receptor protein tyrosine kinase activity; NAS:FlyBase; GO:0017147; F:Wnt-protein binding; IPI:FlyBase; GO:0007411; P:a…
cluster18054	2	Sodium-dependent acetylcholine transporter	GO:0030054; C:cell junction; IEA:UniProtKB-KW; GO:0016021; C:integral component of membrane; IEA:UniProtKB-KW; GO:0045211; C:postsynaptic membrane; NAS:UniProtKB; GO:0005277; F:acetylcholine transmembrane transporter activity; IDA:UniProtKB; GO:0005328; F:neurotransmitter:sodium symporter activity; NAS:UniProtKB; GO:0030165; F:PDZ domain binding; IPI:UniProtKB; GO:0015870; P:acetylcholine transpo…
cluster18055	2	WW domain-containing protein tag-325	GO:0005622; C:intracellular; IEA:InterPro; GO:0007165; P:signal transduction; IEA:InterPro
cluster18056	2	Eukaryotic translation initiation factor 3 subunit A {ECO:0000255|HAMAP-Rule:MF_03000}	GO:0016282; C:eukaryotic 43S preinitiation complex; IEA:UniProtKB-HAMAP; GO:0033290; C:eukaryotic 48S preinitiation complex; IEA:UniProtKB-HAMAP; GO:0005852; C:eukaryotic translation initiation factor 3 complex; ISS:UniProtKB; GO:0003743; F:translation initiation factor activity; ISS:UniProtKB; GO:0001731; P:formation of translation preinitiation complex; IEA:UniProtKB-HAMAP; GO:0006446; P:regula…
cluster18057	2	Probable ATP-dependent RNA helicase ddx47	GO:0005634; C:nucleus; IEA:UniProtKB-KW; GO:0005524; F:ATP binding; IEA:UniProtKB-KW; GO:0008026; F:ATP-dependent helicase activity; IEA:InterPro; GO:0003723; F:RNA binding; IEA:UniProtKB-KW; GO:0006364; P:rRNA processing; IEA:UniProtKB-KW
cluster18060	2	Alpha-amylase-related protein	GO:0005576; C:extracellular region; IEA:UniProtKB-KW; GO:0004556; F:alpha-amylase activity; IEA:UniProtKB-EC; GO:0046872; F:metal ion binding; IEA:UniProtKB-KW; GO:0005975; P:carbohydrate metabolic process; IEA:UniProtKB-KW
cluster18061	2	Ankyrin repeat and KH domain-containing protein CBG24701	GO:0005737; C:cytoplasm; IEA:UniProtKB-KW; GO:0003723; F:RNA binding; IEA:UniProtKB-KW
cluster18062	2	Phosphoribosylglycinamide formyltransferase	GO:0005737; C:cytoplasm; ISS:dictyBase; GO:0008168; F:methyltransferase activity; IEA:InterPro; GO:0004644; F:phosphoribosylglycinamide formyltransferase activity; ISS:dictyBase; GO:0006189; P:'de novo' IMP biosynthetic process; IEA:UniProtKB-UniPathway; GO:0046084; P:adenine biosynthetic process; ISS:dictyBase; GO:0006164; P:purine nucleotide biosynthetic process; ISS:dictyBase
cluster18063	2	Fibroblast growth factor receptor 1	GO:0016021; C:integral component of membrane; IEA:UniProtKB-KW; GO:0005524; F:ATP binding; IEA:UniProtKB-KW; GO:0004714; F:transmembrane receptor protein tyrosine kinase activity; IEA:UniProtKB-EC
cluster18064	2	Probable methylmalonate-semialdehyde dehydrogenase [acylating], mitochondrial	GO:0005739; C:mitochondrion; IDA:WormBase; GO:0000062; F:fatty-acyl-CoA binding; ISS:UniProtKB; GO:0018478; F:malonate-semialdehyde dehydrogenase (acetylating) activity; ISS:UniProtKB; GO:0004491; F:methylmalonate-semialdehyde dehydrogenase (acylating) activity; ISS:UniProtKB; GO:0019859; P:thymine metabolic process; ISS:UniProtKB; GO:0006573; P:valine metabolic process; ISS:UniProtKB
cluster18067	2	Ribonucleoprotein RB97D	GO:0003729; F:mRNA binding; ISS:FlyBase; GO:0000166; F:nucleotide binding; IEA:InterPro; GO:0007275; P:multicellular organismal development; IEA:UniProtKB-KW; GO:0007286; P:spermatid development; IMP:FlyBase
cluster18070	2	WW domain-containing oxidoreductase	GO:0005737; C:cytoplasm; IDA:UniProtKB; GO:0016491; F:oxidoreductase activity; IEA:UniProtKB-KW; GO:0006915; P:apoptotic process; IEA:UniProtKB-KW; GO:0050829; P:defense response to Gram-negative bacterium; IMP:FlyBase; GO:2000377; P:regulation of reactive oxygen species metabolic process; IMP:FlyBase; GO:0010212; P:response to ionizing radiation; IMP:UniProtKB; GO:0016055; P:Wnt signaling pathwa…
cluster18071	2	Probable valine--tRNA ligase, cytoplasmic	GO:0005737; C:cytoplasm; ISS:dictyBase; GO:0002161; F:aminoacyl-tRNA editing activity; IEA:InterPro; GO:0005524; F:ATP binding; IEA:UniProtKB-KW; GO:0004832; F:valine-tRNA ligase activity; ISS:dictyBase; GO:0006438; P:valyl-tRNA aminoacylation; ISS:dictyBase
cluster18074	2	Octopamine receptor 2	GO:0016021; C:integral component of membrane; IEA:UniProtKB-KW; GO:0005886; C:plasma membrane; IEA:UniProtKB-KW; GO:0004930; F:G-protein coupled receptor activity; IEA:UniProtKB-KW
cluster18076	2	Putative folylpolyglutamate synthase	GO:0005524; F:ATP binding; IEA:UniProtKB-KW; GO:0004326; F:tetrahydrofolylpolyglutamate synthase activity; IEA:UniProtKB-EC; GO:0006730; P:one-carbon metabolic process; IEA:UniProtKB-KW
cluster18077	2	Alpha-methyldopa hypersensitive protein	GO:0016831; F:carboxy-lyase activity; IEA:UniProtKB-KW; GO:0030170; F:pyridoxal phosphate binding; IEA:InterPro; GO:0042302; F:structural constituent of cuticle; IEA:UniProtKB-KW; GO:0006584; P:catecholamine metabolic process; ISS:UniProtKB; GO:0006520; P:cellular amino acid metabolic process; IEA:InterPro; GO:0040003; P:chitin-based cuticle development; ISS:UniProtKB
cluster18082	2	Retrovirus-related Pol polyprotein from transposon 412	GO:0004190; F:aspartic-type endopeptidase activity; IEA:UniProtKB-KW; GO:0004519; F:endonuclease activity; IEA:UniProtKB-KW; GO:0003676; F:nucleic acid binding; IEA:InterPro; GO:0003964; F:RNA-directed DNA polymerase activity; IEA:UniProtKB-KW; GO:0015074; P:DNA integration; IEA:InterPro
cluster18084	2	Inactive angiotensin-converting enzyme-related protein	GO:0016020; C:membrane; IEA:InterPro; GO:0008237; F:metallopeptidase activity; IEA:InterPro; GO:0008241; F:peptidyl-dipeptidase activity; IEA:InterPro
cluster18087	2	Aminopeptidase-like protein AC3.5	GO:0016021; C:integral component of membrane; IEA:UniProtKB-KW; GO:0008237; F:metallopeptidase activity; IEA:InterPro; GO:0008270; F:zinc ion binding; IEA:InterPro
cluster18088	2	Uncharacterized protein DDB_G0290587	N/A
cluster18089	2	Receptor-type adenylate cyclase GRESAG 4.2	GO:0016021; C:integral component of membrane; IEA:UniProtKB-KW; GO:0005886; C:plasma membrane; IEA:UniProtKB-KW; GO:0004016; F:adenylate cyclase activity; IEA:UniProtKB-EC; GO:0005524; F:ATP binding; IEA:UniProtKB-KW; GO:0046872; F:metal ion binding; IEA:UniProtKB-KW; GO:0035556; P:intracellular signal transduction; IEA:InterPro
cluster18090	2	Acetylcholine receptor non-alpha chain	GO:0030054; C:cell junction; IEA:UniProtKB-KW; GO:0016021; C:integral component of membrane; IEA:UniProtKB-KW; GO:0045211; C:postsynaptic membrane; IEA:UniProtKB-KW; GO:0004889; F:acetylcholine-activated cation-selective channel activity; IEA:InterPro
cluster18094	2	Pyruvate dehydrogenase [NADP(+)]	GO:0005739; C:mitochondrion; ISS:UniProtKB; GO:0051539; F:4 iron, 4 sulfur cluster binding; IEA:UniProtKB-KW; GO:0010181; F:FMN binding; IEA:InterPro; GO:0005506; F:iron ion binding; IEA:InterPro; GO:0016491; F:oxidoreductase activity; ISS:UniProtKB; GO:0050243; F:pyruvate dehydrogenase (NADP+) activity; IEA:UniProtKB-EC; GO:0030976; F:thiamine pyrophosphate binding; IEA:InterPro; GO:0045333; P:c…
cluster18095	2	Ctenidin-3 {ECO:0000303|PubMed:20369272}	GO:0005576; C:extracellular region; IEA:UniProtKB-KW; GO:0042742; P:defense response to bacterium; IEA:UniProtKB-KW
cluster18096	2	Bifunctional serine/threonine-protein kinase/NEDD4-like E3 ubiquitin-protein ligase	GO:0005524; F:ATP binding; IEA:UniProtKB-KW; GO:0016874; F:ligase activity; IEA:UniProtKB-KW; GO:0004674; F:protein serine/threonine kinase activity; IEA:UniProtKB-KW; GO:0004842; F:ubiquitin-protein transferase activity; IEA:InterPro
cluster18098	2	Putative vacuolar protein sorting-associated protein 13F	GO:0005794; C:Golgi apparatus; IEA:UniProtKB-KW; GO:0015031; P:protein transport; IEA:UniProtKB-KW
cluster18099	2	Opsin Rh4	GO:0016021; C:integral component of membrane; ISS:FlyBase; GO:0008020; F:G-protein coupled photoreceptor activity; IDA:FlyBase; GO:0009589; P:detection of UV; TAS:FlyBase; GO:0009584; P:detection of visible light; IDA:GOC; GO:0007186; P:G-protein coupled receptor signaling pathway; ISS:FlyBase; GO:0007602; P:phototransduction; NAS:FlyBase; GO:0007604; P:phototransduction, UV; IDA:FlyBase; GO:0018…
cluster18101	2	Putative neural-cadherin 2	GO:0005887; C:integral component of plasma membrane; ISS:FlyBase; GO:0005509; F:calcium ion binding; ISM:FlyBase; GO:0050839; F:cell adhesion molecule binding; ISS:FlyBase; GO:0004872; F:receptor activity; ISS:FlyBase; GO:0048846; P:axon extension involved in axon guidance; IMP:FlyBase; GO:0016339; P:calcium-dependent cell-cell adhesion; ISS:FlyBase; GO:0044331; P:cell-cell adhesion mediated by c…
cluster18102	2	tRNA-specific adenosine deaminase 1	GO:0046872; F:metal ion binding; IEA:UniProtKB-KW; GO:0003723; F:RNA binding; ISS:UniProtKB; GO:0008251; F:tRNA-specific adenosine deaminase activity; ISS:UniProtKB; GO:0006400; P:tRNA modification; ISS:UniProtKB; GO:0008033; P:tRNA processing; ISS:UniProtKB
cluster18103	2	Laminin subunit alpha	GO:0005605; C:basal lamina; IDA:FlyBase; GO:0005604; C:basement membrane; IDA:FlyBase; GO:0030054; C:cell junction; IEA:UniProtKB-KW; GO:0042995; C:cell projection; IEA:UniProtKB-KW; GO:0031410; C:cytoplasmic vesicle; IEA:UniProtKB-KW; GO:0005606; C:laminin-1 complex; IEA:InterPro; GO:0036062; C:presynaptic periactive zone; IDA:FlyBase; GO:0007411; P:axon guidance; IMP:FlyBase; GO:0048854; P:brai…
cluster18105	2	Uncharacterized protein K02A2.6	GO:0003676; F:nucleic acid binding; IEA:InterPro; GO:0008270; F:zinc ion binding; IEA:InterPro; GO:0015074; P:DNA integration; IEA:InterPro
cluster18107	2	Protein PYR1-3	GO:0005737; C:cytoplasm; IEA:UniProtKB-KW; GO:0016597; F:amino acid binding; IEA:InterPro; GO:0004070; F:aspartate carbamoyltransferase activity; IDA:dictyBase; GO:0005524; F:ATP binding; IEA:UniProtKB-KW; GO:0004088; F:carbamoyl-phosphate synthase (glutamine-hydrolyzing) activity; IDA:dictyBase; GO:0004151; F:dihydroorotase activity; IDA:dictyBase; GO:0046872; F:metal ion binding; IEA:UniProtKB-…
cluster18108	2	Nucleoporin GLE1	GO:0005739; C:mitochondrion; ISS:UniProtKB; GO:0005643; C:nuclear pore; ISS:UniProtKB; GO:0016973; P:poly(A)+ mRNA export from nucleus; ISS:UniProtKB; GO:0015031; P:protein transport; IEA:UniProtKB-KW
cluster18109	2	Cell death abnormality protein 1 {ECO:0000250|UniProtKB:Q9XWD6}	GO:0009986; C:cell surface; ISS:UniProtKB; GO:0031410; C:cytoplasmic vesicle; IEA:UniProtKB-KW; GO:0016021; C:integral component of membrane; IEA:UniProtKB-KW; GO:0005886; C:plasma membrane; IEA:UniProtKB-KW; GO:0031532; P:actin cytoskeleton reorganization; ISS:UniProtKB; GO:0006915; P:apoptotic process; IEA:UniProtKB-KW; GO:0034620; P:cellular response to unfolded protein; ISS:UniProtKB; GO:0042…
cluster18113	2	Alpha-amylase-related protein	GO:0005576; C:extracellular region; IEA:UniProtKB-KW; GO:0004556; F:alpha-amylase activity; IEA:UniProtKB-EC; GO:0046872; F:metal ion binding; IEA:UniProtKB-KW; GO:0005975; P:carbohydrate metabolic process; IEA:UniProtKB-KW
cluster18114	2	Probable zinc transporter protein DDB_G0269332	GO:0016021; C:integral component of membrane; IEA:UniProtKB-KW; GO:0008324; F:cation transmembrane transporter activity; IEA:InterPro; GO:0046872; F:metal ion binding; IEA:UniProtKB-KW; GO:0006829; P:zinc ion transport; IEA:UniProtKB-KW
cluster18365	2	Putative pre-rRNA-processing protein esf2	GO:0005634; C:nucleus; IEA:UniProtKB-KW; GO:0000166; F:nucleotide binding; IEA:InterPro; GO:0003723; F:RNA binding; IEA:UniProtKB-KW; GO:0006364; P:rRNA processing; IEA:UniProtKB-KW
cluster18367	2	Acetylcholine receptor non-alpha chain	GO:0030054; C:cell junction; IEA:UniProtKB-KW; GO:0016021; C:integral component of membrane; IEA:UniProtKB-KW; GO:0045211; C:postsynaptic membrane; IEA:UniProtKB-KW; GO:0004889; F:acetylcholine-activated cation-selective channel activity; IEA:InterPro
cluster18369	2	Probable ATP-dependent RNA helicase pitchoune	GO:0005634; C:nucleus; IEA:UniProtKB-KW; GO:0005524; F:ATP binding; IEA:UniProtKB-KW; GO:0004386; F:helicase activity; IEA:UniProtKB-KW; GO:0003723; F:RNA binding; IEA:UniProtKB-KW
cluster18371	2	Aminoacylase-1	GO:0005737; C:cytoplasm; IEA:UniProtKB-KW; GO:0004046; F:aminoacylase activity; IEA:UniProtKB-EC; GO:0046872; F:metal ion binding; IEA:UniProtKB-KW; GO:0008237; F:metallopeptidase activity; IEA:InterPro; GO:0006520; P:cellular amino acid metabolic process; IEA:InterPro
cluster18372	2	Putative aldehyde dehydrogenase family 7 member A1 homolog	GO:0045335; C:phagocytic vesicle; IDA:dictyBase; GO:0004029; F:aldehyde dehydrogenase (NAD) activity; ISS:UniProtKB; GO:0006081; P:cellular aldehyde metabolic process; ISS:UniProtKB
cluster18374	2	UTP--glucose-1-phosphate uridylyltransferase 1	GO:0046872; F:metal ion binding; IEA:UniProtKB-KW; GO:0003983; F:UTP:glucose-1-phosphate uridylyltransferase activity; IEA:UniProtKB-EC; GO:0006012; P:galactose metabolic process; IEA:UniProtKB-UniPathway; GO:0006011; P:UDP-glucose metabolic process; IEA:InterPro
cluster18382	2	Probable 28S ribosomal protein S23, mitochondrial	GO:0005739; C:mitochondrion; IEA:UniProtKB-KW; GO:0005840; C:ribosome; IEA:UniProtKB-KW; GO:0003735; F:structural constituent of ribosome; IEA:InterPro; GO:0006412; P:translation; IEA:InterPro
cluster18384	2	Actin-binding protein F	GO:0005737; C:cytoplasm; IEA:UniProtKB-KW; GO:0005856; C:cytoskeleton; IEA:UniProtKB-KW; GO:0005634; C:nucleus; IEA:UniProtKB-KW
cluster18389	2	Uncharacterized protein PFB0145c	GO:0005737; C:cytoplasm; NAS:UniProtKB; GO:0016020; C:membrane; NAS:UniProtKB
cluster18390	2	Glutamate carboxypeptidase 2 homolog	GO:0016021; C:integral component of membrane; IEA:UniProtKB-KW; GO:0046872; F:metal ion binding; IEA:UniProtKB-KW; GO:0004181; F:metallocarboxypeptidase activity; ISS:UniProtKB; GO:0006508; P:proteolysis; ISS:UniProtKB
cluster18391	2	Netrin receptor unc-5	GO:0005887; C:integral component of plasma membrane; IC:WormBase; GO:0005042; F:netrin receptor activity; ISS:WormBase; GO:0033563; P:dorsal/ventral axon guidance; IMP:WormBase; GO:0035262; P:gonad morphogenesis; IMP:WormBase; GO:0008078; P:mesodermal cell migration; IMP:WormBase; GO:0008045; P:motor neuron axon guidance; IMP:WormBase; GO:0045138; P:nematode male tail tip morphogenesis; IGI:WormB…
cluster18392	2	WD repeat-containing protein 3 homolog	GO:0005634; C:nucleus; IEA:UniProtKB-KW; GO:0003824; F:catalytic activity; IEA:InterPro
cluster18394	2	Probable valine--tRNA ligase, cytoplasmic	GO:0005737; C:cytoplasm; ISS:dictyBase; GO:0002161; F:aminoacyl-tRNA editing activity; IEA:InterPro; GO:0005524; F:ATP binding; IEA:UniProtKB-KW; GO:0004832; F:valine-tRNA ligase activity; ISS:dictyBase; GO:0006438; P:valyl-tRNA aminoacylation; ISS:dictyBase
cluster18398	2	Heterogeneous nuclear ribonucleoprotein A1, A2/B1 homolog	GO:0005634; C:nucleus; IEA:UniProtKB-KW; GO:0030529; C:ribonucleoprotein complex; IEA:UniProtKB-KW; GO:0000166; F:nucleotide binding; IEA:InterPro; GO:0003723; F:RNA binding; IEA:UniProtKB-KW
cluster18399	2	Stromal interaction molecule homolog	GO:0005789; C:endoplasmic reticulum membrane; TAS:Reactome; GO:0016021; C:integral component of membrane; NAS:UniProtKB; GO:0005886; C:plasma membrane; IEA:UniProtKB-KW; GO:0005509; F:calcium ion binding; IDA:UniProtKB; GO:0048763; F:calcium-induced calcium release activity; IMP:FlyBase; GO:0015279; F:store-operated calcium channel activity; IMP:FlyBase; GO:0032237; P:activation of store-operated…
cluster18400	2	Probable inactive protein kinase DDB_G0270444	GO:0005524; F:ATP binding; IEA:InterPro; GO:0004672; F:protein kinase activity; IEA:InterPro
cluster18402	2	Stomatin-3	GO:0016021; C:integral component of membrane; IEA:UniProtKB-KW
cluster18403	2	Dipeptidyl peptidase family member 1	GO:0016021; C:integral component of membrane; IEA:UniProtKB-KW; GO:0005886; C:plasma membrane; IEA:UniProtKB-KW; GO:0004177; F:aminopeptidase activity; IEA:UniProtKB-KW; GO:0008236; F:serine-type peptidase activity; IEA:UniProtKB-KW
cluster18406	2	GRIP and coiled-coil domain-containing protein PFC0235w	GO:0000042; P:protein targeting to Golgi; IEA:InterPro
cluster18407	2	Ribosomal L1 domain-containing protein CG13096	GO:0003723; F:RNA binding; IEA:InterPro
cluster18408	2	Ankyrin repeat and KH domain-containing protein CBG24701	GO:0005737; C:cytoplasm; IEA:UniProtKB-KW; GO:0003723; F:RNA binding; IEA:UniProtKB-KW
cluster18410	2	Probable serine/threonine-protein kinase roco9	GO:0005622; C:intracellular; IEA:InterPro; GO:0005524; F:ATP binding; IEA:UniProtKB-KW; GO:0005096; F:GTPase activator activity; IEA:UniProtKB-KW; GO:0016791; F:phosphatase activity; IEA:InterPro; GO:0004674; F:protein serine/threonine kinase activity; IEA:UniProtKB-KW; GO:0007165; P:signal transduction; IEA:InterPro
cluster18411	2	Peroxisomal multifunctional enzyme type 2 {ECO:0000303|PubMed:21320074}	GO:0005777; C:peroxisome; ISM:FlyBase; GO:0080023; F:3R-hydroxyacyl-CoA dehydratase activity; IDA:FlyBase; GO:0004300; F:enoyl-CoA hydratase activity; IDA:FlyBase; GO:0016616; F:oxidoreductase activity, acting on the CH-OH group of donors, NAD or NADP as acceptor; IEA:UniProtKB-EC; GO:0042803; F:protein homodimerization activity; IDA:FlyBase; GO:0033540; P:fatty acid beta-oxidation using acyl-CoA…
cluster18413	2	UDP-galactose translocator 1	GO:0060473; C:cortical granule; IDA:WormBase; GO:0005797; C:Golgi medial cisterna; IDA:WormBase; GO:0000139; C:Golgi membrane; IEA:InterPro; GO:0016021; C:integral component of membrane; IEA:UniProtKB-KW; GO:0005338; F:nucleotide-sugar transmembrane transporter activity; IEA:InterPro; GO:0005351; F:sugar:proton symporter activity; IEA:InterPro; GO:0015780; P:nucleotide-sugar transport; IEA:InterP…
cluster18417	2	Probable arginine--tRNA ligase, cytoplasmic	GO:0005737; C:cytoplasm; IEA:UniProtKB-KW; GO:0004814; F:arginine-tRNA ligase activity; IEA:UniProtKB-EC; GO:0005524; F:ATP binding; IEA:UniProtKB-KW; GO:0006420; P:arginyl-tRNA aminoacylation; IEA:InterPro
cluster18418	2	Zinc finger E-box-binding homeobox protein zag-1	GO:0005634; C:nucleus; IDA:WormBase; GO:0046872; F:metal ion binding; IEA:UniProtKB-KW; GO:0043565; F:sequence-specific DNA binding; IEA:InterPro; GO:0007411; P:axon guidance; IMP:WormBase; GO:0000122; P:negative regulation of transcription from RNA polymerase II promoter; ISS:WormBase; GO:0045773; P:positive regulation of axon extension; IMP:WormBase; GO:0006351; P:transcription, DNA-templated; …
cluster18420	2	Acetylcholine receptor subunit beta-type unc-29	GO:0030054; C:cell junction; IEA:UniProtKB-KW; GO:0016021; C:integral component of membrane; IEA:UniProtKB-KW; GO:0043005; C:neuron projection; IDA:WormBase; GO:0043025; C:neuronal cell body; IDA:WormBase; GO:0045211; C:postsynaptic membrane; IDA:WormBase; GO:0045202; C:synapse; IDA:WormBase; GO:0015464; F:acetylcholine receptor activity; IDA:WormBase; GO:0004889; F:acetylcholine-activated cation…
cluster18421	2	Tropomyosin-1, isoforms 33/34	GO:0070865; C:investment cone; IDA:FlyBase; GO:0030017; C:sarcomere; IDA:FlyBase; GO:0003779; F:actin binding; ISS:FlyBase; GO:0051015; F:actin filament binding; IDA:FlyBase; GO:0048813; P:dendrite morphogenesis; IMP:FlyBase; GO:0006936; P:muscle contraction; NAS:FlyBase; GO:0048477; P:oogenesis; TAS:FlyBase; GO:0007315; P:pole plasm assembly; NAS:FlyBase; GO:0045451; P:pole plasm oskar mRNA loca…
cluster18425	2	Ras-related protein Rab-11C	GO:0000331; C:contractile vacuole; IDA:dictyBase; GO:0016020; C:membrane; IEA:UniProtKB-KW; GO:0005525; F:GTP binding; IEA:UniProtKB-KW; GO:0015031; P:protein transport; IEA:InterPro; GO:0007264; P:small GTPase mediated signal transduction; IEA:InterPro
cluster18426	2	Anaphase-promoting complex subunit 10	GO:0005680; C:anaphase-promoting complex; IEA:InterPro; GO:0031145; P:anaphase-promoting complex-dependent proteasomal ubiquitin-dependent protein catabolic process; IEA:InterPro; GO:0007067; P:mitotic nuclear division; IEA:UniProtKB-KW; GO:0016567; P:protein ubiquitination; IEA:UniProtKB-UniPathway; GO:0030071; P:regulation of mitotic metaphase/anaphase transition; IEA:InterPro
cluster18428	2	Probable serine/threonine-protein kinase roco9	GO:0005622; C:intracellular; IEA:InterPro; GO:0005524; F:ATP binding; IEA:UniProtKB-KW; GO:0005096; F:GTPase activator activity; IEA:UniProtKB-KW; GO:0016791; F:phosphatase activity; IEA:InterPro; GO:0004674; F:protein serine/threonine kinase activity; IEA:UniProtKB-KW; GO:0007165; P:signal transduction; IEA:InterPro
cluster18429	2	Probable H/ACA ribonucleoprotein complex subunit 1	GO:0031429; C:box H/ACA snoRNP complex; IEA:InterPro; GO:0003723; F:RNA binding; IEA:UniProtKB-KW; GO:0001522; P:pseudouridine synthesis; IEA:InterPro; GO:0006364; P:rRNA processing; IEA:UniProtKB-KW
cluster18430	2	Transcription factor unc-3	GO:0005634; C:nucleus; IDA:WormBase; GO:0003677; F:DNA binding; IEA:UniProtKB-KW; GO:0046872; F:metal ion binding; IEA:UniProtKB-KW; GO:0040024; P:dauer larval development; IGI:WormBase; GO:0006355; P:regulation of transcription, DNA-templated; IEA:UniProtKB-KW; GO:0006351; P:transcription, DNA-templated; IEA:UniProtKB-KW
cluster18431	2	Uncharacterized tRNA-dihydrouridine synthase-like protein C45G9.2	GO:0050660; F:flavin adenine dinucleotide binding; IEA:InterPro; GO:0017150; F:tRNA dihydrouridine synthase activity; IEA:InterPro
cluster18432	2	Protein C-ets-2	GO:0005634; C:nucleus; IEA:UniProtKB-KW; GO:0043565; F:sequence-specific DNA binding; IEA:InterPro; GO:0003700; F:sequence-specific DNA binding transcription factor activity; IEA:InterPro; GO:0006351; P:transcription, DNA-templated; IEA:UniProtKB-KW
cluster18433	2	Acidic phosphoprotein	GO:0005886; C:plasma membrane; IEA:UniProtKB-KW
cluster18435	2	Protein kinase 3	GO:0005524; F:ATP binding; IEA:UniProtKB-KW; GO:0004674; F:protein serine/threonine kinase activity; IEA:UniProtKB-KW
cluster18436	2	Probable glycoprotein hormone G-protein coupled receptor	GO:0016021; C:integral component of membrane; IEA:UniProtKB-KW; GO:0005886; C:plasma membrane; IEA:UniProtKB-KW; GO:0016500; F:protein-hormone receptor activity; IEA:InterPro
cluster18442	2	Apoptosis 1 inhibitor	GO:0005737; C:cytoplasm; IDA:FlyBase; GO:0005634; C:nucleus; IDA:FlyBase; GO:0004869; F:cysteine-type endopeptidase inhibitor activity; IDA:FlyBase; GO:0019899; F:enzyme binding; IPI:FlyBase; GO:0019788; F:NEDD8 ligase activity; IDA:FlyBase; GO:0031625; F:ubiquitin protein ligase binding; IPI:FlyBase; GO:0004842; F:ubiquitin-protein transferase activity; TAS:UniProtKB; GO:0008270; F:zinc ion bind…
cluster18443	2	Exoskeleton protein RP43	GO:0006033; P:chitin localization; NAS:UniProtKB; GO:0030198; P:extracellular matrix organization; NAS:UniProtKB
cluster18445	2	Protein kinase C, brain isozyme	GO:0005524; F:ATP binding; IEA:UniProtKB-KW; GO:0004697; F:protein kinase C activity; ISS:FlyBase; GO:0004674; F:protein serine/threonine kinase activity; IDA:FlyBase; GO:0008270; F:zinc ion binding; IEA:InterPro; GO:0035556; P:intracellular signal transduction; IEA:InterPro; GO:0006468; P:protein phosphorylation; IDA:FlyBase; GO:0035206; P:regulation of hemocyte proliferation; IMP:FlyBase
cluster18451	2	Rhodopsin, GQ-coupled	GO:0016021; C:integral component of membrane; IEA:UniProtKB-KW; GO:0004930; F:G-protein coupled receptor activity; IEA:UniProtKB-KW; GO:0009881; F:photoreceptor activity; IEA:UniProtKB-KW; GO:0007602; P:phototransduction; IEA:UniProtKB-KW; GO:0018298; P:protein-chromophore linkage; IEA:UniProtKB-KW; GO:0007601; P:visual perception; IEA:UniProtKB-KW
cluster18455	2	FMRFamide-activated amiloride-sensitive sodium channel	GO:0016021; C:integral component of membrane; IEA:UniProtKB-KW; GO:0005272; F:sodium channel activity; IEA:UniProtKB-KW
cluster18458	2	Caspase-1	GO:0004197; F:cysteine-type endopeptidase activity; IEA:InterPro; GO:0006915; P:apoptotic process; IEA:UniProtKB-KW
cluster18459	2	Probable pre-mRNA-splicing factor ATP-dependent RNA helicase mog-5	GO:0005634; C:nucleus; IEA:UniProtKB-KW; GO:0005524; F:ATP binding; IEA:UniProtKB-KW; GO:0008026; F:ATP-dependent helicase activity; IEA:InterPro; GO:0003723; F:RNA binding; IEA:InterPro; GO:0048589; P:developmental growth; IMP:WormBase; GO:0010172; P:embryonic body morphogenesis; IMP:WormBase; GO:0040022; P:feminization of hermaphroditic germ-line; IMP:WormBase; GO:0007281; P:germ cell developme…
cluster18460	2	GPN-loop GTPase 2 homolog {ECO:0000250|UniProtKB:Q9H9Y4}	GO:0005525; F:GTP binding; IEA:UniProtKB-KW
cluster18461	2	Syntaxin-5	GO:0005801; C:cis-Golgi network; IDA:UniProtKB; GO:0005783; C:endoplasmic reticulum; ISS:UniProtKB; GO:0005794; C:Golgi apparatus; IDA:FlyBase; GO:0000139; C:Golgi membrane; ISS:UniProtKB; GO:0016021; C:integral component of membrane; IEA:UniProtKB-KW; GO:0005886; C:plasma membrane; ISS:FlyBase; GO:0031201; C:SNARE complex; ISM:FlyBase; GO:0042803; F:protein homodimerization activity; IPI:UniProt…
cluster18462	2	Zinc finger E-box-binding homeobox protein zag-1	GO:0005634; C:nucleus; IDA:WormBase; GO:0046872; F:metal ion binding; IEA:UniProtKB-KW; GO:0043565; F:sequence-specific DNA binding; IEA:InterPro; GO:0007411; P:axon guidance; IMP:WormBase; GO:0000122; P:negative regulation of transcription from RNA polymerase II promoter; ISS:WormBase; GO:0045773; P:positive regulation of axon extension; IMP:WormBase; GO:0006351; P:transcription, DNA-templated; …
cluster18463	2	Eukaryotic translation initiation factor 2-alpha kinase	GO:0005789; C:endoplasmic reticulum membrane; ISS:WormBase; GO:0016021; C:integral component of membrane; IEA:UniProtKB-KW; GO:0005524; F:ATP binding; IEA:UniProtKB-KW; GO:0004694; F:eukaryotic translation initiation factor 2alpha kinase activity; IDA:WormBase; GO:0004674; F:protein serine/threonine kinase activity; ISS:WormBase; GO:0030968; P:endoplasmic reticulum unfolded protein response; IMP:…
cluster18464	2	Polyhomeotic-proximal chromatin protein	GO:0005730; C:nucleolus; IDA:FlyBase; GO:0005634; C:nucleus; IDA:FlyBase; GO:0035102; C:PRC1 complex; IDA:FlyBase; GO:0051087; F:chaperone binding; IDA:FlyBase; GO:0003682; F:chromatin binding; IDA:FlyBase; GO:0001047; F:core promoter binding; IDA:FlyBase; GO:0008270; F:zinc ion binding; IEA:InterPro; GO:0021954; P:central nervous system neuron development; IMP:FlyBase; GO:0016458; P:gene silenci…
cluster18465	2	Spore coat protein SP96	GO:0031160; C:spore wall; IDA:dictyBase; GO:0030435; P:sporulation resulting in formation of a cellular spore; IEA:UniProtKB-KW
cluster18467	2	Glutaminyl-peptide cyclotransferase	GO:0005576; C:extracellular region; IEA:UniProtKB-KW; GO:0016603; F:glutaminyl-peptide cyclotransferase activity; ISS:UniProtKB; GO:0008270; F:zinc ion binding; ISS:UniProtKB; GO:0017186; P:peptidyl-pyroglutamic acid biosynthetic process, using glutaminyl-peptide cyclotransferase; ISS:UniProtKB
cluster18469	2	Uncharacterized zinc finger protein C28H8.9	GO:0005634; C:nucleus; IEA:UniProtKB-KW; GO:0008270; F:zinc ion binding; IEA:InterPro
cluster18472	2	Ras-related protein Rab-4	GO:0005886; C:plasma membrane; IEA:UniProtKB-KW; GO:0005525; F:GTP binding; IEA:UniProtKB-KW; GO:0015031; P:protein transport; IEA:UniProtKB-KW; GO:0007264; P:small GTPase mediated signal transduction; IEA:InterPro
cluster18473	2	Septin-2	GO:0045172; C:germline ring canal; NAS:FlyBase; GO:0005875; C:microtubule associated complex; IDA:FlyBase; GO:0031105; C:septin complex; IDA:FlyBase; GO:0005940; C:septin ring; ISS:FlyBase; GO:0005525; F:GTP binding; IEA:UniProtKB-KW; GO:0003924; F:GTPase activity; IDA:FlyBase; GO:0007349; P:cellularization; TAS:FlyBase; GO:0007295; P:growth of a germarium-derived egg chamber; IMP:FlyBase; GO:000…
cluster18475	2	F-box/WD repeat-containing protein lin-23	GO:0005737; C:cytoplasm; IDA:WormBase; GO:0005634; C:nucleus; IDA:WormBase; GO:0007049; P:cell cycle; IEA:UniProtKB-KW; GO:0051301; P:cell division; IEA:UniProtKB-KW; GO:0008285; P:negative regulation of cell proliferation; IMP:UniProtKB; GO:0048812; P:neuron projection morphogenesis; IMP:WormBase; GO:0031146; P:SCF-dependent proteasomal ubiquitin-dependent protein catabolic process; IBA:RefGenome
cluster18476	2	Tachykinin-like peptides receptor 99D	GO:0016021; C:integral component of membrane; ISS:FlyBase; GO:0005887; C:integral component of plasma membrane; IDA:FlyBase; GO:0008188; F:neuropeptide receptor activity; ISS:FlyBase; GO:0004995; F:tachykinin receptor activity; IDA:FlyBase; GO:0050911; P:detection of chemical stimulus involved in sensory perception of smell; IMP:FlyBase; GO:0007186; P:G-protein coupled receptor signaling pathway;…
cluster18479	2	Putative leucine-rich repeat-containing protein DDB_G0290503	N/A
cluster18480	2	Alkaline phosphatase 4	GO:0031225; C:anchored component of membrane; IEA:UniProtKB-KW; GO:0005576; C:extracellular region; ISM:FlyBase; GO:0005615; C:extracellular space; ISM:FlyBase; GO:0016021; C:integral component of membrane; IEA:UniProtKB-KW; GO:0005886; C:plasma membrane; IEA:UniProtKB-KW; GO:0004035; F:alkaline phosphatase activity; IEA:UniProtKB-EC; GO:0046872; F:metal ion binding; IEA:UniProtKB-KW; GO:0042045;…
cluster18481	2	Vesicular acetylcholine transporter unc-17	GO:0030054; C:cell junction; IEA:UniProtKB-KW; GO:0060076; C:excitatory synapse; IDA:WormBase; GO:0005887; C:integral component of plasma membrane; NAS:UniProtKB; GO:0030285; C:integral component of synaptic vesicle membrane; NAS:WormBase; GO:0043005; C:neuron projection; IDA:WormBase; GO:0031090; C:organelle membrane; IDA:WormBase; GO:0045202; C:synapse; IDA:WormBase; GO:0008021; C:synaptic vesi…
cluster18483	2	Cardioacceleratory peptide receptor	GO:0016021; C:integral component of membrane; ISS:FlyBase; GO:0005887; C:integral component of plasma membrane; NAS:UniProtKB; GO:0008188; F:neuropeptide receptor activity; IPI:FlyBase; GO:0005000; F:vasopressin receptor activity; IEA:InterPro; GO:0018990; P:ecdysis, chitin-based cuticle; TAS:UniProtKB; GO:0007186; P:G-protein coupled receptor signaling pathway; NAS:UniProtKB; GO:0007218; P:neuro…
cluster18484	2	Transcriptional adapter 2A	GO:0005671; C:Ada2/Gcn5/Ada3 transcription activator complex; IDA:FlyBase; GO:0000123; C:histone acetyltransferase complex; IDA:FlyBase; GO:0005634; C:nucleus; IDA:UniProtKB; GO:0035327; C:transcriptionally active chromatin; IDA:FlyBase; GO:0003682; F:chromatin binding; IEA:InterPro; GO:0003677; F:DNA binding; IEA:UniProtKB-KW; GO:0008270; F:zinc ion binding; IEA:InterPro; GO:0006338; P:chromatin…
cluster18486	2	Esterase S	GO:0005576; C:extracellular region; IEA:UniProtKB-KW; GO:0052689; F:carboxylic ester hydrolase activity; IEA:UniProtKB-KW
cluster18488	2	RNA-directed DNA polymerase from mobile element jockey	GO:0003964; F:RNA-directed DNA polymerase activity; IEA:UniProtKB-KW
cluster18489	2	Putative ZDHHC-type palmitoyltransferase 8	GO:0016021; C:integral component of membrane; IEA:UniProtKB-KW; GO:0019706; F:protein-cysteine S-palmitoyltransferase activity; IEA:UniProtKB-EC; GO:0008270; F:zinc ion binding; IEA:InterPro
cluster18493	2	Uncharacterized zinc finger protein C28H8.9	GO:0005634; C:nucleus; IEA:UniProtKB-KW; GO:0008270; F:zinc ion binding; IEA:InterPro
cluster18494	2	Uncharacterized protein DDB_G0271670	GO:0005576; C:extracellular region; IEA:UniProtKB-KW
cluster18495	2	Acetylcholine receptor subunit alpha-type des-2	GO:0005887; C:integral component of plasma membrane; IDA:WormBase; GO:0005230; F:extracellular ligand-gated ion channel activity; IEA:InterPro
cluster18499	2	Transcription factor SUM-1	GO:0005634; C:nucleus; IEA:UniProtKB-KW; GO:0003677; F:DNA binding; IEA:UniProtKB-KW; GO:0007517; P:muscle organ development; IEA:InterPro; GO:0006355; P:regulation of transcription, DNA-templated; IEA:UniProtKB-KW; GO:0006351; P:transcription, DNA-templated; IEA:UniProtKB-KW
cluster18501	2	Synaptosomal-associated protein 25	GO:0030054; C:cell junction; IEA:UniProtKB-KW; GO:0005737; C:cytoplasm; ISS:UniProtKB; GO:0016020; C:membrane; ISS:UniProtKB; GO:0005886; C:plasma membrane; IDA:FlyBase; GO:0031201; C:SNARE complex; ISS:UniProtKB; GO:0043195; C:terminal bouton; IDA:FlyBase; GO:0005484; F:SNAP receptor activity; IDA:FlyBase; GO:0000149; F:SNARE binding; IPI:FlyBase; GO:0006893; P:Golgi to plasma membrane transport…
cluster18502	2	Gelsolin-like protein 1 {ECO:0000303|PubMed:18640981}	GO:0015629; C:actin cytoskeleton; IDA:WormBase; GO:0055120; C:striated muscle dense body; IDA:WormBase; GO:0051015; F:actin filament binding; IDA:WormBase; GO:0003785; F:actin monomer binding; IDA:WormBase; GO:0005546; F:phosphatidylinositol-4,5-bisphosphate binding; IDA:WormBase; GO:0051014; P:actin filament severing; IDA:WormBase; GO:0051016; P:barbed-end actin filament capping; IDA:WormBase
cluster18504	2	CDGSH iron-sulfur domain-containing protein 2 homolog	GO:0005783; C:endoplasmic reticulum; IEA:UniProtKB-KW; GO:0016021; C:integral component of membrane; IEA:UniProtKB-KW; GO:0051537; F:2 iron, 2 sulfur cluster binding; IEA:UniProtKB-KW; GO:0046872; F:metal ion binding; IEA:UniProtKB-KW
cluster18506	2	Cysteine proteinase B	GO:0004197; F:cysteine-type endopeptidase activity; IEA:InterPro
cluster18507	2	Trypsin eta	GO:0005576; C:extracellular region; IEA:UniProtKB-KW; GO:0004252; F:serine-type endopeptidase activity; IEA:InterPro
cluster18508	2	Location of vulva defective 1	GO:0005929; C:cilium; IDA:UniProtKB; GO:0016021; C:integral component of membrane; IEA:UniProtKB-KW; GO:0016020; C:membrane; IBA:RefGenome; GO:0043025; C:neuronal cell body; IDA:WormBase; GO:0031513; C:nonmotile primary cilium; IDA:WormBase; GO:0005262; F:calcium channel activity; IBA:RefGenome; GO:0019904; F:protein domain specific binding; IPI:WormBase; GO:0070588; P:calcium ion transmembrane t…
cluster18510	2	Cuticle collagen dpy-13	GO:0060102; C:collagen and cuticulin-based cuticle extracellular matrix; IDA:WormBase; GO:0005581; C:collagen trimer; IEA:UniProtKB-KW; GO:0042302; F:structural constituent of cuticle; IEA:UniProtKB-KW
cluster18514	2	Nucleolar complex protein 2 homolog	GO:0005634; C:nucleus; IEA:UniProtKB-KW; GO:0030154; P:cell differentiation; IEA:UniProtKB-KW; GO:0007506; P:gonadal mesoderm development; IEA:UniProtKB-KW
cluster18515	2	Lysozyme D	GO:0031410; C:cytoplasmic vesicle; ISS:UniProtKB; GO:0031983; C:vesicle lumen; ISS:UniProtKB; GO:0003796; F:lysozyme activity; ISS:UniProtKB; GO:0019835; P:cytolysis; IEA:UniProtKB-KW; GO:0050830; P:defense response to Gram-positive bacterium; ISS:UniProtKB; GO:0009253; P:peptidoglycan catabolic process; IC:dictyBase
cluster18516	2	Hydatid disease diagnostic antigen P-29	GO:0005737; C:cytoplasm; IEA:InterPro
cluster18517	2	Muscle-specific protein 20	GO:0003779; F:actin binding; ISS:FlyBase; GO:0007155; P:cell adhesion; IMP:FlyBase; GO:0007520; P:myoblast fusion; IMP:FlyBase; GO:0008360; P:regulation of cell shape; IMP:FlyBase; GO:1901739; P:regulation of myoblast fusion; IMP:FlyBase
cluster18521	2	Pre-mRNA-splicing factor CWC22 homolog	GO:0005681; C:spliceosomal complex; ISS:UniProtKB; GO:0003723; F:RNA binding; ISS:UniProtKB; GO:0006397; P:mRNA processing; IEA:UniProtKB-KW; GO:0006909; P:phagocytosis; IMP:FlyBase; GO:0008380; P:RNA splicing; IEA:UniProtKB-KW
cluster18525	2	Hydroxyacid oxidase	GO:0010181; F:FMN binding; IEA:InterPro; GO:0052853; F:long-chain-(S)-2-hydroxy-long-chain-acid oxidase activity; IEA:UniProtKB-EC; GO:0052854; F:medium-chain-(S)-2-hydroxy-acid oxidase activity; IEA:UniProtKB-EC; GO:0052852; F:very-long-chain-(S)-2-hydroxy-acid oxidase activity; IEA:UniProtKB-EC; GO:0046296; P:glycolate catabolic process; IEA:UniProtKB-UniPathway
cluster18526	2	5'-3' exoribonuclease 2 homolog	GO:0005730; C:nucleolus; ISS:UniProtKB; GO:0005634; C:nucleus; IDA:WormBase; GO:0008409; F:5'-3' exonuclease activity; ISS:UniProtKB; GO:0004534; F:5'-3' exoribonuclease activity; IDA:WormBase; GO:0003676; F:nucleic acid binding; IEA:InterPro; GO:0008270; F:zinc ion binding; IEA:InterPro; GO:0000738; P:DNA catabolic process, exonucleolytic; ISS:UniProtKB; GO:0006353; P:DNA-templated transcription…
cluster18527	2	Membrane alanyl aminopeptidase	GO:0031225; C:anchored component of membrane; IEA:UniProtKB-KW; GO:0005886; C:plasma membrane; IEA:UniProtKB-KW; GO:0004177; F:aminopeptidase activity; IEA:UniProtKB-KW; GO:0008237; F:metallopeptidase activity; IEA:UniProtKB-KW; GO:0008270; F:zinc ion binding; IEA:InterPro
cluster18532	2	Papilin	GO:0005604; C:basement membrane; IDA:WormBase; GO:0004222; F:metalloendopeptidase activity; IEA:InterPro; GO:0004867; F:serine-type endopeptidase inhibitor activity; IEA:UniProtKB-KW; GO:0008270; F:zinc ion binding; IEA:InterPro; GO:0000902; P:cell morphogenesis; IMP:WormBase; GO:0009792; P:embryo development ending in birth or egg hatching; IMP:WormBase; GO:0048598; P:embryonic morphogenesis; IM…
cluster18534	2	Ribosome biogenesis protein BOP1 homolog {ECO:0000255|HAMAP-Rule:MF_03027}	GO:0005730; C:nucleolus; IEA:UniProtKB-HAMAP; GO:0030687; C:preribosome, large subunit precursor; IEA:UniProtKB-HAMAP; GO:0043021; F:ribonucleoprotein complex binding; IEA:UniProtKB-HAMAP; GO:0000466; P:maturation of 5.8S rRNA from tricistronic rRNA transcript (SSU-rRNA, 5.8S rRNA, LSU-rRNA); IEA:UniProtKB-HAMAP; GO:0000463; P:maturation of LSU-rRNA from tricistronic rRNA transcript (SSU-rRNA, 5.…
cluster18535	2	B-box type zinc finger protein ncl-1	GO:0005737; C:cytoplasm; IDA:WormBase; GO:0008270; F:zinc ion binding; IEA:InterPro; GO:0090071; P:negative regulation of ribosome biogenesis; IMP:WormBase
cluster18537	2	Probable methylthioribulose-1-phosphate dehydratase {ECO:0000255|HAMAP-Rule:MF_03116}	GO:0005737; C:cytoplasm; IEA:UniProtKB-KW; GO:0046570; F:methylthioribulose 1-phosphate dehydratase activity; IEA:UniProtKB-HAMAP; GO:0008270; F:zinc ion binding; IEA:UniProtKB-HAMAP; GO:0019509; P:L-methionine biosynthetic process from methylthioadenosine; IEA:UniProtKB-UniPathway; GO:0019284; P:L-methionine biosynthetic process from S-adenosylmethionine; IEA:UniProtKB-HAMAP
cluster18539	2	Membrane-associated sulfotransferase kil1	GO:0016021; C:integral component of membrane; IEA:UniProtKB-KW; GO:0008146; F:sulfotransferase activity; IDA:dictyBase; GO:0042742; P:defense response to bacterium; IMP:dictyBase; GO:0006477; P:protein sulfation; IMP:dictyBase
cluster18541	2	Sphingosine-1-phosphate lyase	GO:0005783; C:endoplasmic reticulum; IEA:UniProtKB-KW; GO:0016021; C:integral component of membrane; IEA:UniProtKB-KW; GO:0016831; F:carboxy-lyase activity; IEA:InterPro; GO:0030170; F:pyridoxal phosphate binding; IEA:InterPro; GO:0008117; F:sphinganine-1-phosphate aldolase activity; ISS:dictyBase; GO:0030036; P:actin cytoskeleton organization; IMP:dictyBase; GO:0001667; P:ameboidal cell migratio…
cluster18542	2	Putative inorganic phosphate cotransporter	GO:0016021; C:integral component of membrane; IEA:UniProtKB-KW; GO:0015114; F:phosphate ion transmembrane transporter activity; IEA:InterPro; GO:0015293; F:symporter activity; IEA:UniProtKB-KW; GO:0006814; P:sodium ion transport; IEA:UniProtKB-KW
cluster18544	2	WW domain-containing oxidoreductase	GO:0005737; C:cytoplasm; IDA:UniProtKB; GO:0016491; F:oxidoreductase activity; IEA:UniProtKB-KW; GO:0006915; P:apoptotic process; IEA:UniProtKB-KW; GO:0050829; P:defense response to Gram-negative bacterium; IMP:FlyBase; GO:2000377; P:regulation of reactive oxygen species metabolic process; IMP:FlyBase; GO:0010212; P:response to ionizing radiation; IMP:UniProtKB; GO:0016055; P:Wnt signaling pathwa…
cluster18545	2	Spastin {ECO:0000255|HAMAP-Rule:MF_03021}	GO:0005813; C:centrosome; ISS:UniProtKB; GO:0005694; C:chromosome; IEA:UniProtKB-KW; GO:0005737; C:cytoplasm; IEA:UniProtKB-HAMAP; GO:0016021; C:integral component of membrane; IEA:UniProtKB-KW; GO:0005874; C:microtubule; IEA:UniProtKB-HAMAP; GO:0005634; C:nucleus; IEA:UniProtKB-HAMAP; GO:0005819; C:spindle; IEA:UniProtKB-HAMAP; GO:0005524; F:ATP binding; IEA:UniProtKB-HAMAP; GO:0016887; F:ATPase…
cluster18546	2	Probable 6-phosphofructo-2-kinase/fructose-2,6-bisphosphatase	GO:0003873; F:6-phosphofructo-2-kinase activity; IEA:UniProtKB-EC; GO:0005524; F:ATP binding; IEA:UniProtKB-KW; GO:0004331; F:fructose-2,6-bisphosphate 2-phosphatase activity; IEA:UniProtKB-EC; GO:0006003; P:fructose 2,6-bisphosphate metabolic process; IEA:InterPro; GO:0006000; P:fructose metabolic process; IEA:InterPro
cluster18548	2	Membrane transporter D1	GO:0016021; C:integral component of membrane; IEA:UniProtKB-KW; GO:0022891; F:substrate-specific transmembrane transporter activity; IEA:InterPro; GO:0008643; P:carbohydrate transport; IEA:UniProtKB-KW
cluster18550	2	Reticulon-4-interacting protein 1 homolog, mitochondrial	GO:0005739; C:mitochondrion; IEA:UniProtKB-KW; GO:0016491; F:oxidoreductase activity; IEA:InterPro; GO:0008270; F:zinc ion binding; IEA:InterPro
cluster18552	2	Protein MAK16 homolog	GO:0005730; C:nucleolus; ISS:dictyBase; GO:0042273; P:ribosomal large subunit biogenesis; ISS:dictyBase
cluster18556	2	Probable serine/threonine-protein kinase DDB_G0272282	GO:0005524; F:ATP binding; IEA:UniProtKB-KW; GO:0035091; F:phosphatidylinositol binding; IEA:InterPro; GO:0004674; F:protein serine/threonine kinase activity; IEA:UniProtKB-KW
cluster18557	2	PH domain-containing protein DDB_G0274775	N/A
cluster18558	2	Potassium voltage-gated channel protein shk-1	GO:0005886; C:plasma membrane; IDA:WormBase; GO:0008076; C:voltage-gated potassium channel complex; IEA:InterPro; GO:0005251; F:delayed rectifier potassium channel activity; IDA:WormBase; GO:0071805; P:potassium ion transmembrane transport; IDA:WormBase; GO:0051260; P:protein homooligomerization; IEA:InterPro
cluster18559	2	Angiotensin-converting enzyme-related protein	GO:0005576; C:extracellular region; IDA:UniProtKB; GO:0005615; C:extracellular space; IDA:FlyBase; GO:0016020; C:membrane; IEA:InterPro; GO:0004180; F:carboxypeptidase activity; IEA:UniProtKB-KW; GO:0004222; F:metalloendopeptidase activity; ISS:FlyBase; GO:0008241; F:peptidyl-dipeptidase activity; IDA:FlyBase; GO:0008270; F:zinc ion binding; ISM:FlyBase; GO:0007507; P:heart development; IMP:UniPr…
cluster18561	2	Cuticle collagen sqt-1	GO:0005581; C:collagen trimer; IEA:UniProtKB-KW; GO:0042329; F:structural constituent of collagen and cuticulin-based cuticle; IMP:WormBase; GO:0040002; P:collagen and cuticulin-based cuticle development; IMP:WormBase
cluster18564	2	Sterile alpha and TIR motif-containing protein tir-1	GO:0030424; C:axon; IDA:WormBase; GO:0005737; C:cytoplasm; IEA:UniProtKB-KW; GO:0042802; F:identical protein binding; IPI:IntAct; GO:0019901; F:protein kinase binding; IPI:WormBase; GO:0017137; F:Rab GTPase binding; IPI:WormBase; GO:0000187; P:activation of MAPK activity; IMP:WormBase; GO:0045168; P:cell-cell signaling involved in cell fate commitment; IMP:WormBase; GO:0042742; P:defense response…
cluster18566	2	Probable inactive serine/threonine-protein kinase DDB_G0293184	GO:0005622; C:intracellular; IEA:InterPro; GO:0005524; F:ATP binding; IEA:UniProtKB-KW; GO:0005096; F:GTPase activator activity; IEA:UniProtKB-KW; GO:0004672; F:protein kinase activity; IEA:InterPro; GO:0007165; P:signal transduction; IEA:InterPro
cluster18568	2	Uncharacterized protein DDB_G0287625	N/A
cluster18569	2	Ribosome biogenesis protein BOP1 homolog {ECO:0000255|HAMAP-Rule:MF_03027}	GO:0005730; C:nucleolus; IEA:UniProtKB-HAMAP; GO:0030687; C:preribosome, large subunit precursor; IEA:UniProtKB-HAMAP; GO:0043021; F:ribonucleoprotein complex binding; IEA:UniProtKB-HAMAP; GO:0000466; P:maturation of 5.8S rRNA from tricistronic rRNA transcript (SSU-rRNA, 5.8S rRNA, LSU-rRNA); IEA:UniProtKB-HAMAP; GO:0000463; P:maturation of LSU-rRNA from tricistronic rRNA transcript (SSU-rRNA, 5.…
cluster18570	2	Adenylate kinase {ECO:0000255|HAMAP-Rule:MF_03168}	GO:0005743; C:mitochondrial inner membrane; IEA:UniProtKB-HAMAP; GO:0005758; C:mitochondrial intermembrane space; IEA:UniProtKB-HAMAP; GO:0004017; F:adenylate kinase activity; IEA:UniProtKB-HAMAP; GO:0005524; F:ATP binding; IEA:UniProtKB-KW; GO:0006172; P:ADP biosynthetic process; IEA:UniProtKB-HAMAP; GO:0046033; P:AMP metabolic process; IEA:UniProtKB-HAMAP; GO:0046034; P:ATP metabolic process; I…
cluster18572	2	Uncharacterized protein DDB_G0286299	N/A
cluster18573	2	BUD13 homolog	N/A
cluster18575	2	Uncharacterized zinc finger protein C28H8.9	GO:0005634; C:nucleus; IEA:UniProtKB-KW; GO:0008270; F:zinc ion binding; IEA:InterPro
cluster18576	2	Probable serine/threonine-protein kinase kinX	GO:0005524; F:ATP binding; IEA:UniProtKB-KW; GO:0004674; F:protein serine/threonine kinase activity; IEA:UniProtKB-KW
cluster18579	2	Apoptosis 1 inhibitor	GO:0005737; C:cytoplasm; IDA:FlyBase; GO:0005634; C:nucleus; IDA:FlyBase; GO:0004869; F:cysteine-type endopeptidase inhibitor activity; IDA:FlyBase; GO:0019899; F:enzyme binding; IPI:FlyBase; GO:0019788; F:NEDD8 ligase activity; IDA:FlyBase; GO:0031625; F:ubiquitin protein ligase binding; IPI:FlyBase; GO:0004842; F:ubiquitin-protein transferase activity; TAS:UniProtKB; GO:0008270; F:zinc ion bind…
cluster18581	2	U1 small nuclear ribonucleoprotein 70 kDa	GO:0005681; C:spliceosomal complex; ISS:UniProtKB; GO:0005685; C:U1 snRNP; ISS:UniProtKB; GO:0000166; F:nucleotide binding; IEA:InterPro; GO:0003723; F:RNA binding; ISS:UniProtKB; GO:0000398; P:mRNA splicing, via spliceosome; ISS:UniProtKB; GO:0043484; P:regulation of RNA splicing; ISS:UniProtKB; GO:0008380; P:RNA splicing; ISS:dictyBase
cluster18583	2	Protein rliB	GO:0005576; C:extracellular region; IEA:UniProtKB-KW
cluster18586	2	Probable serine/threonine-protein kinase DDB_G0270146	GO:0005524; F:ATP binding; IEA:UniProtKB-KW; GO:0046872; F:metal ion binding; IEA:UniProtKB-KW; GO:0004674; F:protein serine/threonine kinase activity; IEA:UniProtKB-KW
cluster18587	2	Probable serine/threonine-protein kinase DDB_G0272282	GO:0005524; F:ATP binding; IEA:UniProtKB-KW; GO:0035091; F:phosphatidylinositol binding; IEA:InterPro; GO:0004674; F:protein serine/threonine kinase activity; IEA:UniProtKB-KW
cluster18588	2	Sensory neuron membrane protein 1 {ECO:0000312|EMBL:ADQ73894.1}	GO:0016021; C:integral component of membrane; IEA:UniProtKB-KW; GO:0005886; C:plasma membrane; IEA:UniProtKB-KW; GO:0007155; P:cell adhesion; IEA:InterPro; GO:0050896; P:response to stimulus; IEA:UniProtKB-KW; GO:0007608; P:sensory perception of smell; IEA:UniProtKB-KW
cluster18590	2	Cytosolic purine 5'-nucleotidase	GO:0045335; C:phagocytic vesicle; IDA:dictyBase; GO:0008253; F:5'-nucleotidase activity; ISS:dictyBase; GO:0046872; F:metal ion binding; IEA:UniProtKB-KW; GO:0000166; F:nucleotide binding; IEA:UniProtKB-KW; GO:0016311; P:dephosphorylation; ISS:GOC; GO:0006139; P:nucleobase-containing compound metabolic process; IC:dictyBase; GO:0009117; P:nucleotide metabolic process; IEA:UniProtKB-KW
cluster18591	2	Protein real-time	GO:0016021; C:integral component of membrane; IEA:InterPro; GO:0005739; C:mitochondrion; ISS:UniProtKB; GO:0006810; P:transport; IEA:InterPro

## Sheet: Table_S7
Supplementary Table 7. Candidate genes for embryo and larva development
Contig	Description	Gene Name	GO Group	GO Name
comp91834_c0_seq1	Nck-associated protein 1 x2	NCKAP1	GO:0042074	Cell migration involved in gastrulation
comp92193_c1_seq1	Ras-related c3 botulinum toxin substratum	RAC1	GO:0042074	Cell migration involved in gastrulation
comp698814_c0_seq1"	Slit homolog 3 protein	SLIT3	GO:0007509	Cell migration involved in gastrulation
comp85235_c0_seq1	Nodal precursor	nodal	GO:0009790	Embryonic development
comp591154_c0_seq1	Tyrosine-protein phosphatase 10d	FN1A	GO:0007389	Pattern specification process
comp72577_c0_seq2	Eyes absent homolog 1 x4	EYA1	GO:0007389	Pattern specification process
comp77583_c0_seq1	Protein dpcd	DPCD	GO:0007389	Pattern specification process
comp78031_c0_seq1	Serum response factor x2	SRF	GO:0007389	Pattern specification process
comp92130_c0_seq1	Multi epidermal growth factor	MEGF8	GO:0007389	Pattern specification process
comp73938_c1_seq1	Transcription factor	MAFB	GO:0007389	Pattern specification process
comp92164_c0_seq1	Chromodomain-helicase-dna-binding	CHD8	GO:0007389	Pattern specification process
comp73225_c0_seq5	Angiotensin-converting enzyme	ACE	GO:0009880	Embryonic pattern specification
comp849374_c0_seq1	Protein dispatched homolog 1	DISP1	GO:0009880	Embryonic pattern specification
comp91609_c0_seq4	Mothers against decapentaplegic	SMAD5	GO:0009880	Embryonic pattern specification
comp92118_c0_seq5	Low-density lipoprotein receptor	LRP6	GO:0009880	Embryonic pattern specification
comp99848_c1_seq1	ap-2 complex subunit mu	AP2M1	GO:0009880	Embryonic pattern specification
comp91834_c0_seq1	Nck-associated protein 1 x2	NCKAP1	GO:0000578	Embryonic axis specification
comp76530_c0_seq1	Sumo-conjugating enzyme ubc9-b	LWR	GO:0000578	Embryonic axis specification
comp68186_c0_seq1	Gpi inositol-deacylase	PGAP1	GO:0003002	Regionalization
comp1046590_c0_seq1	Homeobox protein hox-a7	HOXA7	GO:0003002	Regionalization
comp1069410_c0_seq1	Retinal dehydrogenase 2	ALDH1A2	GO:0009952	Anterior/posterior pattern formation
comp69720_c0_seq2	Protein partial	WLS	GO:0009952	Anterior/posterior pattern formation
comp76933_c0_seq1	Proto-oncogene wnt-3	WNT3	GO:0009952	Anterior/posterior pattern formation
comp78710_c0_seq1	Paired box protein pax-6 x2	PAX6	GO:0009952	Anterior/posterior pattern formation
comp78991_c0_seq1	Myocyte-specific enhancer factor 2a-like	MEF2A	GO:0009952	Anterior/posterior pattern formation
comp68130_c0_seq1	Cutochrome p450 26b1	CYP26A1	GO:0009952	Anterior/posterior pattern formation
comp94965_c0_seq5	Casein kinase	CSK1D	GO:0009953	Dorsal/ventral pattern formation
comp69814_c0_seq5	Axin dorsalization-associated protein	AIDA-A	GO:0009953	Dorsal/ventral pattern formation
comp91992_c0_seq1	Smoothened homolog	SMO	GO:0009953	Dorsal/ventral pattern formation
comp92078_c1_seq1	Intraflagellar transport protein 172 homolog	IFT172	GO:0009953	Dorsal/ventral pattern formation
comp92239_c0_seq1	Cytoplasmic dynein 2 heavy chain 1	DYNC2H1	GO:0009953	Dorsal/ventral pattern formation
comp1036069_c0_seq1	Fibrilin-1	DP	GO:0009953	Dorsal/ventral pattern formation
comp1108086_c0_seq1	Ryanodine receptor	Ryr2	GO:0009790	Embryonic development
comp1129_c0_seq1	Fibropellin-3	NOTCH3	GO:0009790	Embryonic development
comp1170549_c0_seq1	Alpha-fucosyltransferasa-like	FUT8	GO:0009790	Embryonic development
comp99821_c0_seq1	Beta catenin	β-catenin	GO:0009790	Embryonic development
comp1300075_c0_seq1	Homeobox protein hox-a7	HOXB7	GO:0009790	Embryonic development
comp1335988_c0_seq1	Nuclear receptor subfamily 6	NR6A1	GO:0009790	Embryonic development
comp1417168_c0_seq1	Laminin subunit alpha-2	LAMA1	GO:0009790	Embryonic development
comp14189_c0_seq1	Protein wntless homolog	WLS-A	GO:0009790	Embryonic development
comp15239_c0_seq1	Zing finger miz domain-containing protein	ZMIZ1	GO:0009790	Embryonic development
comp1556604_c0_seq1	Guanine nucleotide-binding protein g	GNAS	GO:0009790	Embryonic development
comp1576372_c0_seq1	Hemicentin	HMCN1	GO:0009790	Embryonic development
comp1606341_c0_seq1	Low density lipoprotein receptor-related	LRP4	GO:0009790	Embryonic development
comp1709625_c0_seq1	Transcription factor	LBX1	GO:0009790	Embryonic development
comp1716707_c0_seq1	Endoribonuclease dicer x1	DICER1	GO:0009790	Embryonic development
comp91549_c0_seq2	E3 ubiquitin-protein ligase	HECTD1	GO:0009790	Embryonic development
comp91466_c0_seq5	Cullin-3	CUL3	GO:0009790	Embryonic development
comp91438_c0_seq2	Steroid hormone receptor err1	ESRRP	GO:0009790	Embryonic development
comp91394_c0_seq1	DNA topoisomerase 2-alpha	TOP2A	GO:0009790	Embryonic development
comp91359_c0_seq1	Tyrosine-protein kinase fyna	SFK3	GO:0009790	Embryonic development
comp90960_c4_seq1	Lysine-specific demethylase	UTY	GO:0009790	Embryonic development
comp90922_c0_seq1	Wd repeat-containing protein	WDR19	GO:0009790	Embryonic development
comp90920_c1_seq1	Band-like protein5 x2	EPB41L5	GO:0009790	Embryonic development
comp90899_c0_seq1	Sal-like protein	SALL1	GO:0009790	Embryonic development
comp90880_c0_seq3	Lysine-specific demethylase 2b	KDM28	GO:0009790	Embryonic development
comp90814_c0_seq1	Pre-mrna-splicing factor atp-dependent	DHX16	GO:0009790	Embryonic development
comp90726_c0_seq1	Rho-associated protein kinase	ROCK2	GO:0009790	Embryonic development
comp90661_c0_seq1	Translocator protein	TSPO	GO:0009790	Embryonic development
comp90597_c1_seq6	Histone deacetylase 1	HDAC1	GO:0009790	Embryonic development
comp90582_c0_seq1	Serine threonine-protein kinase	PLK4	GO:0009790	Embryonic development
comp90578_c0_seq5	DNA ligase 4	LIG4	GO:0009790	Embryonic development
comp90524_c0_seq15	Creb-binding	EP300	GO:0009790	Embryonic development
comp90510_c0_seq9	Lysine-specific histone demethylase	KMD1A	GO:0009790	Embryonic development
comp90488_c0_seq5	Transcription activator brg	SMARCA4	GO:0009790	Embryonic development
comp90471_c0_seq4	Bone morphogenic protein 7	BMP7	GO:0009790	Embryonic development
comp90361_c0_seq5	Merlin isoform 3	NF2	GO:0009790	Embryonic development
comp90146_c0_seq4	Histone acetyltransferase	KAT6A	GO:0009790	Embryonic development
comp90095_c1_seq4	Cugbp elav-like family member	CELF4	GO:0009790	Embryonic development
comp90056_c0_seq2	RNA polymerase-associated protein	CTR9	GO:0009790	Embryonic development
comp90049_c0_seq1	Kinesin-like protein	KIF22	GO:0009790	Embryonic development
comp89987_c1_seq2	Splicing factor 3b subunit 6	SF3B6	GO:0009790	Embryonic development
comp89752_c0_seq2	Paired box protein pax	PAX2-A	GO:0009790	Embryonic development
comp89677_c0_seq2	E3 ubiquitin-protein ligase	MIB1	GO:0009790	Embryonic development
comp89674_c0_seq2	E3 ubiquitin-protein ligase	TRIP12	GO:0009790	Embryonic development
comp89480_c0_seq1	Sodium bicarbonate cotransporter	SLC4A8	GO:0009790	Embryonic development
comp89396_c0_seq11	c-1-tetrahydrofolate cytoplasmic	MTHFD1	GO:0009790	Embryonic development
comp89382_c0_seq6	Bifunctional heparin sulphate n-deacetylase	NDST2	GO:0009790	Embryonic development
comp89370_c0_seq2	Tho complex subunit 2 x1	THOC2	GO:0009790	Embryonic development
comp89316_c0_seq1	Dynein assembly factor axonemal	DNAAF1	GO:0009790	Embryonic development
comp89287_c0_seq2	Paired amphipathic helix protein	SIN3A	GO:0009790	Embryonic development
comp89279_c0_seq2	Ankyrin repeat domain	ANKRD6B	GO:0009790	Embryonic development
comp89246_c0_seq4	Amyloid beta a4 precursor protein-binding	APBA2	GO:0009790	Embryonic development
comp88971_c0_seq7	Segment polarity protein dishevelled	DVL3	GO:0009790	Embryonic development
comp88872_c0_seq2	Cat eye syndrome critical region	CECR2	GO:0009790	Embryonic development
comp88862_c0_seq2	Pancreas transcription factor 1	PTF1A	GO:0009790	Embryonic development
comp88844_c0_seq1	DNA topoisomerase	TOP1	GO:0009790	Embryonic development
comp88579_c1_seq3	Protein wnt-4	WNT4	GO:0009790	Embryonic development
comp88524_c1_seq1	Oxysterols receptor lcr-alpha	NR1H3	GO:0009790	Embryonic development
comp88510_c0_seq1	Activin receptor type-1	ACVR1	GO:0009790	Embryonic development
comp88277_c0_seq1	Ccr4-not transcription complex	CNOT3	GO:0009790	Embryonic development
comp88260_c3_seq6	DNA replication licensing factor	MCM5	GO:0009790	Embryonic development
comp88244_c2_seq2	Soluble scavenger receptor cysteine-rich	ENDO16	GO:0009790	Embryonic development
comp88198_c0_seq2	Microtubule-associated protein futsch	SETD2	GO:0009790	Embryonic development
comp88177_c0_seq4	Presenilin-1	PSEN1	GO:0009790	Embryonic development
comp87800_c0_seq3	Polycomb group protein asxl2	ASXL2	GO:0009790	Embryonic development
comp87796_c0_seq1	Eukaryotic translation initiation factor	EIF3E	GO:0009790	Embryonic development
comp87652_c0_seq1	Coatomer subunit beta	COPB2	GO:0009790	Embryonic development
comp87503_c4_seq1	Camp-dependent protein kinase	PRKA1A	GO:0009790	Embryonic development
comp87415_c0_seq2	Insulin-induced gene 2	INSIG2	GO:0009790	Embryonic development
comp87381_c0_seq4	Frizzled-5-like	FZD5	GO:0009790	Embryonic development
comp87295_c2_seq1	ADP-ribosylation factor-like	ARL13B	GO:0009790	Embryonic development
comp87061_c3_seq2	Bone morphogenetic protein receptor	BMPR1B	GO:0009790	Embryonic development
comp86973_c0_seq2	B9 domain-containing protein	B9D1	GO:0009790	Embryonic development
omp85836_c0_seq1	Lim homeobox protein	LHX1	GO:0009790	Embryonic development
comp85738_c1_seq1	Protein odd-skipped-related 2	OSR2	GO:0009790	Embryonic development
comp85737_c0_seq1	ADP-ribosylation factor 6	ARF6	GO:0009790	Embryonic development
comp85523_c1_seq6	Intraflagellar transport protein	IFTS2	GO:0009790	Embryonic development
comp84007_c0_seq3	Ras-related protein	RAB23	GO:0009790	Embryonic development
comp82882_c0_seq2	Tgf-beta receptor	TGFBR1	GO:0009790	Embryonic development
comp81133_c0_seq2	Mitogen-activated protein kinase	MAPK7	GO:0009790	Embryonic development
comp79872_c0_seq1	40s ribosomal protein	RPS3A	GO:0009790	Embryonic development
comp79389_c0_seq1	Transcription factor	BRF1	GO:0009790	Embryonic development
comp79338_c1_seq2	Cyclin-dependent kinase	CDK2AP1	GO:0009790	Embryonic development
comp83016_c4_seq2	Fibroblast growth factor receptor 3	FGFR-3	GO:0009790	Embryonic development
comp78474_c1_seq3	Multiple epidermal growth factor-like domains protein 6	MEGF6	GO:0009790	Embryonic development
comp2048063_c0_seq1	Insulin-like growth factor-binding protein complex acid labile subunit	IGFBP	GO:0009790	Embryonic development
comp100887_c0_seq7	Epidermal growth factor-like protein	EGF	GO:0009790	Embryonic development
comp87601_c0_seq4	Vesicular endothelial growth factor	VEGF	GO:0009790	Embryonic development
comp89300_c0_seq1	Lens epithelium-derived growth factor-like	LEDGF	GO:0009790	Embryonic development
comp577514_c0_seq1	Platelet-derived growth factor d	PDGF-D	GO:0009790	Embryonic development
comp890547_c0_seq1	Hepatocyte growth factor	HGF	GO:0009790	Embryonic development
comp1030915_c0_seq1	Von willebrand factor type egb	SCUBE2	GO:0001756	Somitogenesis
comp26408_c0_seq1	Forkhead box protein b1	FOXB1	GO:0001756	Somitogenesis
comp50333_c0_seq1	DNA-dependent protein kinase catalytic subunit	DNAPK	GO:0001756	Somitogenesis
comp89897_c0_seq1	Dual specificity mitogen-activated protein	MAP2K7	GO:0001756	Somitogenesis
comp932823_c0_seq1	Delta-like protein 3	DLD	GO:0001756	Somitogenesis
comp101061_c0_seq1	ADP-Ribosylation factor-like protein 13b (Pluetus)	ARL13B	GO:0007368	Determination of left/right symmetry (Pluetus)
comp4904_c0_seq2	Dynein heavy chain axonemal-like (Pluetus)	DNAH5	GO:0007368	Determination of left/right symmetry (Pluetus)
comp84179_c1_seq3	Angiotensin-converting enzyme (Pluetus)	ACE	GO:0007368	Determination of left/right symmetry (Pluetus)
comp85917_c0_seq1	Transcription factor t-box tbx1	TBX1	GO:0007368	Determination of left/right symmetry (Pluetus)
comp94562_c0_seq1	Suppressor of fussed homolog	SUFU	GO:0007368	Determination of left/right symmetry (Pluetus)
comp96471_c0_seq1	Acidic fibroblast growth factor intracellular binding protein	FIBPB	GO:0007368	Determination of left/right symmetry (Pluetus)
comp96988_c0_seq1	Bardet-biedl syndrome 2 protein homolog	BBS2	GO:0007368	Determination of left/right symmetry (Pluetus)
comp97344_c0_seq1	Transcription factor rfx3 x2	RFX3	GO:0007368	Determination of left/right symmetry (Pluetus)
comp97826_c0_seq1	Homeobox protein nkx	NKX3-2	GO:0007368	Determination of left/right symmetry (Pluetus)
comp98282_c0_seq4	Meckel syndrome type 1 protein	MKS1	GO:0007368	Determination of left/right symmetry (Pluetus)
comp98512_c0_seq1	Smoothened homolog	SMO	GO:0007368	Determination of left/right symmetry (Pluetus)
comp98746_c0_seq1	Tetratricopeptide repeat protein 30a	TTC30a	GO:0007368	Determination of left/right symmetry (Pluetus)
comp98938_c0_seq1	Dolichyl-phophate beta-glutasyltransferase	ALG5	GO:0007368	Determination of left/right symmetry (Pluetus)
comp97772_c0_seq1	Coiled-coil domain-containing protein	CCDC39	GO:0060287	cilium motion involved in determination of left/right asymmetry (Pluetus)
comp98787_c0_seq1	Protein tilb homolog	LRRC6	GO:0060287	cilium motion involved in determination of left/right asymmetry (Pluetus)
comp91475_c1_seq7	Coatomer subunit delta	ARCN1	GO:0021700	Developmental maturation
comp89400_c1_seq2	Receptor tyrosine-protein kinase	ERBB4	GO:0021700	Developmental maturation
comp88571_c0_seq4	Transcription factor hes-1	HES1	GO:0021700	Developmental maturation
comp88446_c0_seq2	Dihydrolipoyl mitochondria	DLD	GO:0021700	Developmental maturation
comp88265_c0_seq3	Mitochondria	FECH	GO:0021700	Developmental maturation
comp88202_c0_seq7	Transcription factor rfx3-1	RFX3	GO:0021700	Developmental maturation
comp88202_c0_seq2	Transcription factor rfx3-2	RFX3	GO:0021700	Developmental maturation
comp87800_c0_seq3	Plycomb group protein-2	ASXL2	GO:0021700	Developmental maturation
comp86394_c1_seq1	Ap-1 complex subunit gamma-1	AP1G1	GO:0021700	Developmental maturation
comp85786_c0_seq9	Pachytene checkpoint protein 2	TRIP13	GO:0021700	Developmental maturation
comp85665_c0_seq4	Phosphatidylinositol-binding clathrin assembly protein-2	PICALM	GO:0021700	Developmental maturation
comp85070_c0_seq2	Phosphatidylinositol-triphosphate 3 phosphatase	PTEN	GO:0021700	Developmental maturation
comp84969_c0_seq2	Ap-1 complex subunit mu-1	AP1M1	GO:0021700	Developmental maturation
comp84267_c0_seq1	Homeobox protein six3	SIX3	GO:0021700	Developmental maturation
comp83399_c0_seq1	DNA-binding protein inhibitor	ID2	GO:0021700	Developmental maturation
comp82384_c1_seq1	Transcription factor Runt-related	RUNX2	GO:0021700	Developmental maturation
comp81666_c0_seq1	Solute carrier family 40 member	SLC40A1	GO:0021700	Developmental maturation
comp79904_c1_seq1	Glycogen synthase kinase-3 beta	GSK3B	GO:0021700	Developmental maturation
comp79016_c1_seq1	Guanine nucleotide-binding protein g alpha subunit	GNAQ	GO:0021700	Developmental maturation
comp1751828_c0_seq1	Meiotic recombination protein	DMC1	GO:0021700	Developmental maturation
comp1253254_c0_seq1	Notch gene homolog 1	NOTCH1	GO:0021700	Developmental maturation
comp16163_c0_seq1	Transforming growth factor-beta-induced protein ig-h3 isoform x1	TGFBI	GO:0021700	Developmental maturation
comp71285_c0_seq1	Protein wnt-7b –x2	WNT7B	GO:0060033	Anatomical structure regression
comp74606_c0_seq1	Growth factor receptor-bound 2	GRB2	GO:0032502	Biological process
comp703402_c0_seq1	Calcium-activated potassium channel subunit alpha 1	KCNMA1	GO:0048469	Cell maturation
comp729858_c0_seq1	Peroxisome proliferator activated receptor	PPARC	GO:0048469	Cell maturation
comp74541_c0_seq1	Achaete-scute homolog 1	ASCL1	GO:0048469	Cell maturation
comp954859_c0_seq1	Hypoxia-inducible factor 1-alpha	HIF1A	GO:0060574	Intestinal epithelial cell maturation
comp490_c1_seq1	Transcription factor A2 doublesex and mab-3 related	DMRTA2	GO:0007548	Sex differentiation
comp77226_c0_seq1	Transcription factor sox-2	SOXB1	GO:0007530	Sex determination
comp890637_c0_seq1	Transcription factor 21	TCF21	GO:0007530	Sex determination
			GO:0005667	Transcription factor complex

## Sheet: Table_S8
Supplementary Table 8. Genes related to transcription regulatory activity, transcription factor binding and transcription factor complex in the gastrula and pluteus transcriptomes
Sequence name	Description	GO Term	GO ID	Stage
comp91609_c0_seq4	mothers against decapentaplegic homolog 5	GO:0003700	Transcription factor activity	Gastrula
comp91917_c0_seq1	transcription factor gata-6	GO:0003700	Transcription factor activity	Gastrula
comp91917_c0_seq2	transcription factor gata-6	GO:0003700	Transcription factor activity	Gastrula
comp92055_c0_seq1	girdin isoform x1	GO:0003700	Transcription factor activity	Gastrula
comp92055_c0_seq2	girdin isoform x1	GO:0003700	Transcription factor activity	Gastrula
comp92256_c0_seq1	low quality protein: histone-lysine n-methyltransferase 2a	GO:0003700	Transcription factor activity	Gastrula
comp92256_c0_seq2	low quality protein: histone-lysine n-methyltransferase 2a	GO:0003700	Transcription factor activity	Gastrula
comp250956_c0_seq1	fork-head box a b transcription factor	GO:0003700	Transcription factor activity	Gastrula
comp38301_c0_seq1	hepatocyte nuclear factor 4-gamma isoform x1	GO:0003700	Transcription factor activity	Gastrula
comp89812_c0_seq3	mothers against decapentaplegic homolog 4-like isoform x1	GO:0003700	Transcription factor activity	Gastrula
comp89816_c1_seq1	hepatic leukemia partial	GO:0003700	Transcription factor activity	Gastrula
comp89816_c1_seq2	hepatic leukemia partial	GO:0003700	Transcription factor activity	Gastrula
comp89816_c1_seq3	hepatic leukemia partial	GO:0003700	Transcription factor activity	Gastrula
comp89816_c1_seq4	hepatic leukemia partial	GO:0003700	Transcription factor activity	Gastrula
comp89874_c0_seq1	ccr4-not transcription complex subunit 4	GO:0003700	Transcription factor activity	Gastrula
comp89874_c0_seq2	ccr4-not transcription complex subunit 4	GO:0003700	Transcription factor activity	Gastrula
comp89874_c0_seq3	ccr4-not transcription complex subunit 4	GO:0003700	Transcription factor activity	Gastrula
comp89874_c0_seq4	ccr4-not transcription complex subunit 4	GO:0003700	Transcription factor activity	Gastrula
comp569498_c0_seq1	zinc-finger transcription factor snail	GO:0003700	Transcription factor activity	Gastrula
comp588559_c0_seq1	gastrula zinc finger	GO:0003700	Transcription factor activity	Gastrula
comp40828_c0_seq1	signal transducer and activator of transcription 5b-like	GO:0003700	Transcription factor activity	Gastrula
comp2039_c0_seq1	retrovirus-related pol polyprotein from transposon 297	GO:0003700	Transcription factor activity	Gastrula
comp682153_c0_seq1	pou class transcription factor 3-like	GO:0003700	Transcription factor activity	Gastrula
comp861738_c0_seq1	forkhead box protein i2	GO:0003700	Transcription factor activity	Gastrula
comp49031_c0_seq2	rrna promoter binding protein	GO:0003700	Transcription factor activity	Gastrula
comp49272_c0_seq1	paired amphipathic helix protein sin3a	GO:0003700	Transcription factor activity	Gastrula
comp67784_c0_seq1	forkhead transcription factor a	GO:0003700	Transcription factor activity	Gastrula
comp68623_c0_seq1	hepatic leukemia factor	GO:0003700	Transcription factor activity	Gastrula
comp69196_c0_seq1	mushroom body large-type kenyon cell-specific protein 1	GO:0003700	Transcription factor activity	Gastrula
comp69754_c0_seq1	f-box only protein 30	GO:0003700	Transcription factor activity	Gastrula
comp69864_c0_seq1	nuclear hormone receptor e75-like	GO:0003700	Transcription factor activity	Gastrula
comp70981_c0_seq1	retinoic acid receptor rxr-alpha-b-like	GO:0003700	Transcription factor activity	Gastrula
comp71216_c0_seq1	pr domain zinc finger protein 1- partial	GO:0003700	Transcription factor activity	Gastrula
comp72304_c0_seq1	transcription factor iiia	GO:0003700	Transcription factor activity	Gastrula
comp72371_c0_seq1	gastrula zinc finger	GO:0003700	Transcription factor activity	Gastrula
comp72485_c0_seq1	nuclear hormone receptor hr3	GO:0003700	Transcription factor activity	Gastrula
comp73398_c0_seq1	forkhead box protein j1-b-like	GO:0003700	Transcription factor activity	Gastrula
comp90149_c0_seq2	cyclic amp-responsive element-binding protein 3-like protein 4	GO:0003700	Transcription factor activity	Gastrula
comp90149_c0_seq3	cyclic amp-responsive element-binding protein 3-like protein 4	GO:0003700	Transcription factor activity	Gastrula
comp90149_c0_seq4	cyclic amp-responsive element-binding protein 3-like protein 4	GO:0003700	Transcription factor activity	Gastrula
comp90149_c0_seq5	cyclic amp-responsive element-binding protein 3-like protein 4	GO:0003700	Transcription factor activity	Gastrula
comp90149_c0_seq6	cyclic amp-responsive element-binding protein 3-like protein 4	GO:0003700	Transcription factor activity	Gastrula
comp74647_c0_seq1	zinc finger partial	GO:0003700	Transcription factor activity	Gastrula
comp74921_c0_seq1	forkhead box protein l1	GO:0003700	Transcription factor activity	Gastrula
comp75150_c0_seq1	ccaat enhancer-binding protein gamma	GO:0003700	Transcription factor activity	Gastrula
comp75265_c0_seq1	ga-binding protein subunit beta- partial	GO:0003700	Transcription factor activity	Gastrula
comp76017_c0_seq1	e2f transcription factor 3	GO:0003700	Transcription factor activity	Gastrula
comp76035_c0_seq1	n-myc proto-oncogene partial	GO:0003700	Transcription factor activity	Gastrula
comp77226_c0_seq1	transcription factor sox-2	GO:0003700	Transcription factor activity	Gastrula
comp490_c1_seq1	doublesex- and mab-3-related transcription factor a2	GO:0003700	Transcription factor activity	Gastrula
comp77752_c1_seq1	fos-related antigen 2-like	GO:0003700	Transcription factor activity	Gastrula
comp77752_c1_seq2	fos-related antigen 2-like	GO:0003700	Transcription factor activity	Gastrula
comp77752_c1_seq3	fos-related antigen 2-like	GO:0003700	Transcription factor activity	Gastrula
comp78118_c0_seq1	ga-binding protein alpha chain	GO:0003700	Transcription factor activity	Gastrula
comp78198_c0_seq1	c-terminal-binding protein 1 isoform x2	GO:0003700	Transcription factor activity	Gastrula
comp78198_c0_seq2	c-terminal-binding protein 1 isoform x2	GO:0003700	Transcription factor activity	Gastrula
comp78418_c1_seq1	metastasis-associated protein mta1	GO:0003700	Transcription factor activity	Gastrula
comp78462_c0_seq1	transcription initiation factor tfiid subunit 12	GO:0003700	Transcription factor activity	Gastrula
comp85325_c0_seq3	fork head domain transcription factor slp2-like	GO:0003700	Transcription factor activity	Gastrula
comp99838_c0_seq1	transcription factor etv6-like isoform x4	GO:0003700	Transcription factor activity	Pluteus
comp93497_c0_seq2	cysteine serine-rich nuclear protein 3	GO:0003700	Transcription factor activity	Pluteus
comp93717_c0_seq1	tsc22 domain family protein 2	GO:0003700	Transcription factor activity	Pluteus
comp93717_c0_seq2	tsc22 domain family protein 2 isoform x2	GO:0003700	Transcription factor activity	Pluteus
comp93955_c1_seq1	cyclic amp-responsive element-binding protein 3-like protein 1	GO:0003700	Transcription factor activity	Pluteus
comp93990_c1_seq1	pituitary homeobox x	GO:0003700	Transcription factor activity	Pluteus
comp94096_c1_seq1	doublesex and mab-3 related transcription factor truncated-like	GO:0003700	Transcription factor activity	Pluteus
comp94096_c1_seq3	doublesex and mab-3 related transcription factor truncated-like	GO:0003700	Transcription factor activity	Pluteus
comp94433_c1_seq2	forkhead box protein k2	GO:0003700	Transcription factor activity	Pluteus
comp95128_c0_seq1	circadian locomoter output cycles protein kaput-like	GO:0003700	Transcription factor activity	Pluteus
comp95128_c0_seq2	circadian locomoter output cycles protein kaput-like	GO:0003700	Transcription factor activity	Pluteus
comp95456_c0_seq3	adp-ribosylation factor 2-b	GO:0003700	Transcription factor activity	Pluteus
comp95559_c0_seq1	transcription factor brachyury	GO:0003700	Transcription factor activity	Pluteus
comp37024_c0_seq1	peroxisome proliferator-activated receptor gamma	GO:0003700	Transcription factor activity	Pluteus
comp95870_c0_seq1	cyclin-d-binding myb-like transcription factor 1 isoform x1	GO:0003700	Transcription factor activity	Pluteus
comp95870_c0_seq2	cyclin-d-binding myb-like transcription factor 1 isoform x1	GO:0003700	Transcription factor activity	Pluteus
comp95870_c0_seq3	cyclin-d-binding myb-like transcription factor 1 isoform x1	GO:0003700	Transcription factor activity	Pluteus
comp95870_c0_seq4	cyclin-d-binding myb-like transcription factor 1 isoform x1	GO:0003700	Transcription factor activity	Pluteus
comp95912_c0_seq5	transcriptional enhancer factor tef-1-like	GO:0003700	Transcription factor activity	Pluteus
comp95912_c0_seq6	transcriptional enhancer factor tef-1 isoform x1	GO:0003700	Transcription factor activity	Pluteus
comp95912_c0_seq7	transcriptional enhancer factor tef-1-like	GO:0003700	Transcription factor activity	Pluteus
comp95912_c0_seq8	transcriptional enhancer factor tef-1-like	GO:0003700	Transcription factor activity	Pluteus
comp95912_c0_seq9	transcriptional enhancer factor tef-1 isoform x1	GO:0003700	Transcription factor activity	Pluteus
comp95912_c0_seq10	transcriptional enhancer factor tef-1 isoform x1	GO:0003700	Transcription factor activity	Pluteus
comp95912_c0_seq11	transcriptional enhancer factor tef-1-like	GO:0003700	Transcription factor activity	Pluteus
comp95912_c0_seq12	transcriptional enhancer factor tef-1 isoform x1	GO:0003700	Transcription factor activity	Pluteus
comp95921_c0_seq1	hepatocyte nuclear factor 4-beta-like isoform x1	GO:0003700	Transcription factor activity	Pluteus
comp95921_c0_seq2	hepatocyte nuclear factor 4-beta-like isoform x1	GO:0003700	Transcription factor activity	Pluteus
comp95922_c0_seq2	nuclear hormone receptor e75-like	GO:0003700	Transcription factor activity	Pluteus
comp95945_c2_seq1	phd finger-like domain-containing protein 5a	GO:0003700	Transcription factor activity	Pluteus
comp96195_c1_seq1	tar dna-binding protein 43 isoform x2	GO:0003700	Transcription factor activity	Pluteus
comp96195_c1_seq2	tar dna-binding protein 43 isoform x2	GO:0003700	Transcription factor activity	Pluteus
comp96447_c1_seq1	girdin isoform x4	GO:0003700	Transcription factor activity	Pluteus
comp96475_c0_seq1	nuclear factor interleukin-3-regulated protein	GO:0003700	Transcription factor activity	Pluteus
comp96559_c0_seq1	ccr4-not transcription complex subunit 4	GO:0003700	Transcription factor activity	Pluteus
comp96559_c0_seq2	ccr4-not transcription complex subunit 4	GO:0003700	Transcription factor activity	Pluteus
comp96559_c0_seq3	ccr4-not transcription complex subunit 4	GO:0003700	Transcription factor activity	Pluteus
comp96559_c0_seq4	ccr4-not transcription complex subunit 4	GO:0003700	Transcription factor activity	Pluteus
comp100071_c0_seq2	vasculin-like protein 1	GO:0003700	Transcription factor activity	Pluteus
comp100079_c0_seq1	dna-binding protein rfx6	GO:0003700	Transcription factor activity	Pluteus
comp100094_c0_seq1	nuclear transcription factor y subunit alpha isoform x6	GO:0003700	Transcription factor activity	Pluteus
comp100094_c0_seq2	nuclear transcription factor y subunit alpha isoform x6	GO:0003700	Transcription factor activity	Pluteus
comp100094_c0_seq3	nuclear transcription factor y subunit alpha isoform x6	GO:0003700	Transcription factor activity	Pluteus
comp100094_c0_seq4	nuclear transcription factor y subunit alpha isoform x4	GO:0003700	Transcription factor activity	Pluteus
comp100094_c0_seq5	nuclear transcription factor y subunit alpha isoform x4	GO:0003700	Transcription factor activity	Pluteus
comp100094_c0_seq7	nuclear transcription factor y subunit alpha isoform x5	GO:0003700	Transcription factor activity	Pluteus
comp100094_c0_seq8	nuclear transcription factor y subunit alpha isoform x6	GO:0003700	Transcription factor activity	Pluteus
comp96799_c2_seq1	cellular tumor antigen p53 isoform x1	GO:0003700	Transcription factor activity	Pluteus
comp96848_c0_seq1	general transcription factor iih subunit 3 isoform x1	GO:0003700	Transcription factor activity	Pluteus
comp96895_c1_seq1	nuclear hormone receptor hr3	GO:0003700	Transcription factor activity	Pluteus
comp96895_c1_seq2	nuclear hormone receptor hr3	GO:0003700	Transcription factor activity	Pluteus
comp97019_c0_seq1	ecdysone-induced protein 74ef isoform b	GO:0003700	Transcription factor activity	Pluteus
comp97019_c0_seq2	ecdysone-induced protein 74ef isoform b	GO:0003700	Transcription factor activity	Pluteus
comp97019_c0_seq3	ecdysone-induced protein 74ef isoform b	GO:0003700	Transcription factor activity	Pluteus
comp97019_c0_seq4	ecdysone-induced protein 74ef isoform b	GO:0003700	Transcription factor activity	Pluteus
comp97052_c0_seq1	zinc transporter 9	GO:0003700	Transcription factor activity	Pluteus
comp97052_c0_seq2	zinc transporter 9 isoform x1	GO:0003700	Transcription factor activity	Pluteus
comp97052_c0_seq3	zinc transporter 9 isoform x1	GO:0003700	Transcription factor activity	Pluteus
comp97356_c1_seq2	general transcription factor ii-i repeat domain-containing protein 1 isoform x1	GO:0003700	Transcription factor activity	Pluteus
comp97356_c1_seq5	general transcription factor ii-i repeat domain-containing protein 1 isoform x1	GO:0003700	Transcription factor activity	Pluteus
comp97455_c0_seq1	transcription factor mitochondrial	GO:0003700	Transcription factor activity	Pluteus
comp97455_c0_seq2	transcription factor mitochondrial	GO:0003700	Transcription factor activity	Pluteus
comp97694_c0_seq1	forkhead box protein n3	GO:0003700	Transcription factor activity	Pluteus
comp97694_c0_seq2	forkhead box protein n3	GO:0003700	Transcription factor activity	Pluteus
comp97694_c0_seq3	forkhead box protein n3	GO:0003700	Transcription factor activity	Pluteus
comp97694_c0_seq4	forkhead box protein n3	GO:0003700	Transcription factor activity	Pluteus
comp97703_c2_seq1	pre-b-cell leukemia transcription factor 1 isoform x3	GO:0003700	Transcription factor activity	Pluteus
comp97703_c2_seq2	homeobox protein extradenticle isoform x2	GO:0003700	Transcription factor activity	Pluteus
comp97728_c0_seq1	transcription factor e2f4	GO:0003700	Transcription factor activity	Pluteus
comp97728_c0_seq2	transcription factor e2f4	GO:0003700	Transcription factor activity	Pluteus
comp97728_c0_seq3	transcription factor e2f4	GO:0003700	Transcription factor activity	Pluteus
comp97728_c0_seq4	transcription factor e2f4	GO:0003700	Transcription factor activity	Pluteus
comp97761_c0_seq1	retinoic acid receptor rxr-like isoform x7	GO:0003700	Transcription factor activity	Pluteus
comp97761_c0_seq2	retinoic acid receptor rxr-like isoform x7	GO:0003700	Transcription factor activity	Pluteus
comp97761_c0_seq3	retinoic acid receptor rxr-like isoform x7	GO:0003700	Transcription factor activity	Pluteus
comp97761_c0_seq4	retinoic acid receptor rxr-like isoform x7	GO:0003700	Transcription factor activity	Pluteus
comp97761_c1_seq3	retinoic acid receptor rxr-like isoform x8	GO:0003700	Transcription factor activity	Pluteus
comp97761_c1_seq4	retinoic acid receptor rxr-like isoform x8	GO:0003700	Transcription factor activity	Pluteus
comp97840_c2_seq1	prospero homeobox protein 1	GO:0003700	Transcription factor activity	Pluteus
comp97840_c2_seq2	prospero homeobox protein 1	GO:0003700	Transcription factor activity	Pluteus
comp97840_c2_seq3	prospero homeobox protein 1	GO:0003700	Transcription factor activity	Pluteus
comp97840_c2_seq4	prospero homeobox protein 1	GO:0003700	Transcription factor activity	Pluteus
comp97880_c0_seq1	cyclic amp-responsive element-binding protein 3-like partial	GO:0003700	Transcription factor activity	Pluteus
comp97880_c0_seq2	cyclic amp-responsive element-binding protein 3-like protein 2	GO:0003700	Transcription factor activity	Pluteus
comp98390_c0_seq7	general transcription factor iih subunit 2	GO:0003700	Transcription factor activity	Pluteus
comp98390_c0_seq8	general transcription factor iih subunit 2	GO:0003700	Transcription factor activity	Pluteus
comp98390_c0_seq9	general transcription factor iih subunit 2	GO:0003700	Transcription factor activity	Pluteus
comp98417_c0_seq1	paired amphipathic helix protein sin3a isoform x1	GO:0003700	Transcription factor activity	Pluteus
comp98417_c0_seq2	paired amphipathic helix protein sin3a isoform x1	GO:0003700	Transcription factor activity	Pluteus
comp98529_c1_seq1	transcription factor gata-4-like isoform x1	GO:0003700	Transcription factor activity	Pluteus
comp98529_c1_seq2	transcription factor gata-4-like isoform x1	GO:0003700	Transcription factor activity	Pluteus
comp98550_c0_seq1	single-minded homolog 1	GO:0003700	Transcription factor activity	Pluteus
comp98550_c0_seq2	single-minded homolog 1	GO:0003700	Transcription factor activity	Pluteus
comp98550_c0_seq3	single-minded homolog 1	GO:0003700	Transcription factor activity	Pluteus
comp98550_c0_seq4	single-minded homolog 1	GO:0003700	Transcription factor activity	Pluteus
comp98610_c0_seq1	transcription factor sox- partial	GO:0003700	Transcription factor activity	Pluteus
comp100228_c0_seq1	f-box wd repeat-containing protein 7 isoform x1	GO:0003700	Transcription factor activity	Pluteus
comp100249_c0_seq1	aryl hydrocarbon receptor nuclear translocator homolog isoform x1	GO:0003700	Transcription factor activity	Pluteus
comp100249_c0_seq2	aryl hydrocarbon receptor nuclear translocator homolog isoform x1	GO:0003700	Transcription factor activity	Pluteus
comp100249_c0_seq3	aryl hydrocarbon receptor nuclear translocator homolog isoform x1	GO:0003700	Transcription factor activity	Pluteus
comp100249_c0_seq4	aryl hydrocarbon receptor nuclear translocator homolog isoform x1	GO:0003700	Transcription factor activity	Pluteus
comp100338_c0_seq1	male-specific lethal 3 homolog	GO:0003700	Transcription factor activity	Pluteus
comp100413_c0_seq1	steroid hormone receptor err1 isoform x1	GO:0003700	Transcription factor activity	Pluteus
comp100573_c1_seq5	mothers against decapentaplegic homolog 6	GO:0003700	Transcription factor activity	Pluteus
comp100639_c1_seq1	transcriptional repressor nf-x1	GO:0003700	Transcription factor activity	Pluteus
comp100733_c1_seq5	hepatocyte nuclear factor 6	GO:0003700	Transcription factor activity	Pluteus
comp100733_c1_seq7	hepatocyte nuclear factor 6	GO:0003700	Transcription factor activity	Pluteus
comp100733_c1_seq8	hepatocyte nuclear factor 6	GO:0003700	Transcription factor activity	Pluteus
comp100733_c1_seq11	hepatocyte nuclear factor 6	GO:0003700	Transcription factor activity	Pluteus
comp100733_c1_seq13	hepatocyte nuclear factor 6	GO:0003700	Transcription factor activity	Pluteus
comp100733_c1_seq14	hepatocyte nuclear factor 6	GO:0003700	Transcription factor activity	Pluteus
comp100733_c1_seq15	hepatocyte nuclear factor 6	GO:0003700	Transcription factor activity	Pluteus
comp100733_c1_seq16	hepatocyte nuclear factor 6	GO:0003700	Transcription factor activity	Pluteus
comp100851_c0_seq4	myelin transcription factor 1-like protein	GO:0003700	Transcription factor activity	Pluteus
comp100983_c0_seq1	ets1 2 transcription factor	GO:0003700	Transcription factor activity	Pluteus
comp100983_c0_seq2	ets1 2 transcription factor	GO:0003700	Transcription factor activity	Pluteus
comp100983_c0_seq3	protein c-ets-1 isoform x3	GO:0003700	Transcription factor activity	Pluteus
comp100983_c0_seq4	protein c-ets-1 isoform x3	GO:0003700	Transcription factor activity	Pluteus
comp101169_c0_seq3	tata-binding protein-associated factor partial	GO:0003700	Transcription factor activity	Pluteus
comp101169_c0_seq4	tata-binding protein-associated factor partial	GO:0003700	Transcription factor activity	Pluteus
comp101312_c0_seq3	ets translocation variant 1 isoform x5	GO:0003700	Transcription factor activity	Pluteus
comp101312_c0_seq4	ets translocation variant 1 isoform x5	GO:0003700	Transcription factor activity	Pluteus
comp101312_c0_seq5	ets translocation variant 1 isoform x5	GO:0003700	Transcription factor activity	Pluteus
comp101312_c0_seq6	ets translocation variant 1 isoform x5	GO:0003700	Transcription factor activity	Pluteus
comp101312_c0_seq7	ets translocation variant 1 isoform x5	GO:0003700	Transcription factor activity	Pluteus
comp101312_c0_seq8	ets translocation variant 1 isoform x5	GO:0003700	Transcription factor activity	Pluteus
comp101312_c0_seq9	ets translocation variant 1 isoform x5	GO:0003700	Transcription factor activity	Pluteus
comp101312_c0_seq10	ets translocation variant 1 isoform x5	GO:0003700	Transcription factor activity	Pluteus
comp101545_c0_seq1	nuclear factor nf-kappa-b p105 subunit-like	GO:0003700	Transcription factor activity	Pluteus
comp51584_c0_seq1	retrovirus-related pol polyprotein from transposon	GO:0003700	Transcription factor activity	Pluteus
comp101651_c0_seq1	extended synaptotagmin-2-like isoform x1	GO:0003700	Transcription factor activity	Pluteus
comp101651_c0_seq2	extended synaptotagmin-2-like isoform x1	GO:0003700	Transcription factor activity	Pluteus
comp101651_c0_seq3	extended synaptotagmin-like protein 2-like protein variant	GO:0003700	Transcription factor activity	Pluteus
comp101651_c0_seq4	extended synaptotagmin-like protein 2-like protein variant	GO:0003700	Transcription factor activity	Pluteus
comp59527_c0_seq1	transcription factor ap-1	GO:0003700	Transcription factor activity	Pluteus
comp747660_c0_seq1	runt-related transcription factor 1	GO:0003700	Transcription factor activity	Pluteus
comp785772_c0_seq1	optomotor-blind protein	GO:0003700	Transcription factor activity	Pluteus
comp60542_c0_seq1	retrovirus-related pol polyprotein from transposon 412	GO:0003700	Transcription factor activity	Pluteus
comp1123453_c0_seq1	optomotor-blind protein	GO:0003700	Transcription factor activity	Pluteus
comp1129719_c0_seq1	winged-helix domain-containing tarnscription factor	GO:0003700	Transcription factor activity	Pluteus
comp1277894_c0_seq1	homeobox protein hox-a7-like	GO:0003700	Transcription factor activity	Pluteus
comp1439655_c0_seq1	t-brain transcription factor	GO:0003700	Transcription factor activity	Pluteus
comp1446545_c0_seq1	runt-related transcription factor 1	GO:0003700	Transcription factor activity	Pluteus
comp1503574_c0_seq1	katnb1-like protein 1 isoform x1	GO:0003700	Transcription factor activity	Pluteus
comp1531247_c0_seq1	t-brain transcription factor	GO:0003700	Transcription factor activity	Pluteus
comp1678753_c0_seq1	retrovirus-related pol polyprotein from transposon	GO:0003700	Transcription factor activity	Pluteus
comp1772269_c0_seq1	nfx1-type zinc finger-containing protein 1-like	GO:0003700	Transcription factor activity	Pluteus
comp2027804_c0_seq1	winged-helix domain-containing tarnscription factor	GO:0003700	Transcription factor activity	Pluteus
comp2046165_c0_seq1	retrovirus-related pol polyprotein from transposon	GO:0003700	Transcription factor activity	Pluteus
comp66687_c0_seq1	gata zinc finger domain-containing protein 1	GO:0003700	Transcription factor activity	Pluteus
comp2123469_c0_seq1	forkhead transcription factor x	GO:0003700	Transcription factor activity	Pluteus
comp99383_c1_seq1	cyclic amp-responsive element-binding protein 3-like protein 4	GO:0003700	Transcription factor activity	Pluteus
comp99383_c1_seq2	cyclic amp-responsive element-binding protein 3-like protein 4	GO:0003700	Transcription factor activity	Pluteus
comp99429_c1_seq1	girdin isoform x1	GO:0003700	Transcription factor activity	Pluteus
comp99429_c1_seq2	girdin isoform x1	GO:0003700	Transcription factor activity	Pluteus
comp99429_c1_seq3	girdin isoform x1	GO:0003700	Transcription factor activity	Pluteus
comp99429_c1_seq4	girdin isoform x4	GO:0003700	Transcription factor activity	Pluteus
comp99429_c1_seq5	girdin isoform x4	GO:0003700	Transcription factor activity	Pluteus
comp99429_c1_seq6	girdin isoform x1	GO:0003700	Transcription factor activity	Pluteus
comp76800_c0_seq1	pituitary homeobox x	GO:0003700	Transcription factor activity	Pluteus
comp76964_c0_seq1	salivary gland-expressed isoform a	GO:0003700	Transcription factor activity	Pluteus
comp78000_c0_seq1	retrovirus-related pol polyprotein from transposon 412	GO:0003700	Transcription factor activity	Pluteus
comp78000_c0_seq2	glutamic acid-rich	GO:0003700	Transcription factor activity	Pluteus
comp78183_c0_seq1	zinc finger partial	GO:0003700	Transcription factor activity	Pluteus
comp78183_c0_seq2	zinc finger partial	GO:0003700	Transcription factor activity	Pluteus
comp78496_c0_seq1	forkhead box c1-b	GO:0003700	Transcription factor activity	Pluteus
comp79086_c0_seq1	forkhead box protein n1	GO:0003700	Transcription factor activity	Pluteus
comp79205_c0_seq1	hepatic leukemia factor	GO:0003700	Transcription factor activity	Pluteus
comp79323_c0_seq1	transcription factor sox-2	GO:0003700	Transcription factor activity	Pluteus
comp79845_c0_seq1	pancreas duodenum homeobox protein 1-like	GO:0003700	Transcription factor activity	Pluteus
comp79982_c0_seq1	ccaat enhancer-binding protein gamma	GO:0003700	Transcription factor activity	Pluteus
comp81674_c0_seq1	pou class transcription factor 1-like	GO:0003700	Transcription factor activity	Pluteus
comp81674_c0_seq2	pou class transcription factor 1-like	GO:0003700	Transcription factor activity	Pluteus
comp81861_c1_seq1	c-myc-binding protein	GO:0003700	Transcription factor activity	Pluteus
comp81861_c1_seq2	c-myc-binding protein	GO:0003700	Transcription factor activity	Pluteus
comp82080_c0_seq1	forkhead box protein j1-b-like	GO:0003700	Transcription factor activity	Pluteus
comp82292_c1_seq1	hypoxia-inducible factor 1-alpha	GO:0003700	Transcription factor activity	Pluteus
comp82339_c0_seq2	forkhead transcription factor q2	GO:0003700	Transcription factor activity	Pluteus
comp82339_c1_seq1	fork head domain-containing protein fd5-like	GO:0003700	Transcription factor activity	Pluteus
comp82695_c0_seq1	fos-related antigen 2-like	GO:0003700	Transcription factor activity	Pluteus
comp82695_c0_seq2	fos-related antigen 2-like	GO:0003700	Transcription factor activity	Pluteus
comp82956_c0_seq1	c-terminal-binding protein 1 isoform x2	GO:0003700	Transcription factor activity	Pluteus
comp83323_c0_seq1	ga-binding protein alpha chain	GO:0003700	Transcription factor activity	Pluteus
comp83323_c0_seq2	ga-binding protein alpha chain	GO:0003700	Transcription factor activity	Pluteus
comp83599_c0_seq1	e2f transcription factor 3	GO:0003700	Transcription factor activity	Pluteus
comp83601_c0_seq1	homeobox protein mox-2	GO:0003700	Transcription factor activity	Pluteus
comp83955_c0_seq1	ets transcription factor	GO:0003700	Transcription factor activity	Pluteus
comp83955_c0_seq2	ets transcription factor	GO:0003700	Transcription factor activity	Pluteus
comp83955_c0_seq3	ets transcription factor	GO:0003700	Transcription factor activity	Pluteus
comp83955_c0_seq4	transcriptional regulator erg isoform x2	GO:0003700	Transcription factor activity	Pluteus
comp83955_c0_seq5	ets transcription factor	GO:0003700	Transcription factor activity	Pluteus
comp83955_c0_seq6	transcriptional regulator erg isoform x1	GO:0003700	Transcription factor activity	Pluteus
comp83955_c0_seq7	ets transcription factor	GO:0003700	Transcription factor activity	Pluteus
comp83955_c0_seq8	transcriptional regulator erg isoform x3	GO:0003700	Transcription factor activity	Pluteus
comp83955_c0_seq9	ets transcription factor	GO:0003700	Transcription factor activity	Pluteus
comp83955_c0_seq10	ets transcription factor	GO:0003700	Transcription factor activity	Pluteus
comp83955_c0_seq11	transcriptional regulator erg isoform x3	GO:0003700	Transcription factor activity	Pluteus
comp83955_c0_seq12	transcriptional regulator erg isoform x1	GO:0003700	Transcription factor activity	Pluteus
comp83955_c0_seq13	transcriptional regulator erg isoform x3	GO:0003700	Transcription factor activity	Pluteus
comp83955_c0_seq14	ets transcription factor	GO:0003700	Transcription factor activity	Pluteus
comp83955_c0_seq16	ets transcription factor	GO:0003700	Transcription factor activity	Pluteus
comp83955_c0_seq17	transcriptional regulator erg isoform x1	GO:0003700	Transcription factor activity	Pluteus
comp83955_c0_seq18	ets transcription factor	GO:0003700	Transcription factor activity	Pluteus
comp83955_c0_seq19	ets transcription factor	GO:0003700	Transcription factor activity	Pluteus
comp83955_c0_seq20	transcriptional regulator erg isoform x3	GO:0003700	Transcription factor activity	Pluteus
comp83955_c0_seq21	transcriptional regulator erg isoform x1	GO:0003700	Transcription factor activity	Pluteus
comp83955_c0_seq22	ets transcription factor	GO:0003700	Transcription factor activity	Pluteus
comp83955_c0_seq23	ets transcription factor	GO:0003700	Transcription factor activity	Pluteus
comp83955_c0_seq24	friend leukemia virus integration 1	GO:0003700	Transcription factor activity	Pluteus
comp83955_c0_seq25	ets transcription factor	GO:0003700	Transcription factor activity	Pluteus
comp83955_c0_seq26	ets transcription factor	GO:0003700	Transcription factor activity	Pluteus
comp83955_c0_seq27	ets transcription factor	GO:0003700	Transcription factor activity	Pluteus
comp83955_c0_seq28	transcription factor erg	GO:0003700	Transcription factor activity	Pluteus
comp99522_c1_seq1	histone acetyltransferase kat7 isoform x1	GO:0003700	Transcription factor activity	Pluteus
comp99522_c1_seq2	histone acetyltransferase kat7 isoform x1	GO:0003700	Transcription factor activity	Pluteus
comp99522_c1_seq3	histone acetyltransferase kat7 isoform x1	GO:0003700	Transcription factor activity	Pluteus
comp99525_c0_seq1	ncor1 partial	GO:0003700	Transcription factor activity	Pluteus
comp99565_c0_seq1	forkhead box protein l1	GO:0003700	Transcription factor activity	Pluteus
comp84590_c0_seq1	n-myc proto-oncogene partial	GO:0003700	Transcription factor activity	Pluteus
comp84622_c0_seq1	transcription factor spi-c	GO:0003700	Transcription factor activity	Pluteus
comp84622_c2_seq1	ets-related transcription factor elf-3	GO:0003700	Transcription factor activity	Pluteus
comp84828_c0_seq1	gata-binding factor partial	GO:0003700	Transcription factor activity	Pluteus
comp84828_c0_seq2	endothelial transcription factor gata- partial	GO:0003700	Transcription factor activity	Pluteus
comp84931_c0_seq5	zinc finger protein 14-like	GO:0003700	Transcription factor activity	Pluteus
comp85156_c0_seq2	nuclear receptor subfamily 5 group a member 2 isoform x3	GO:0003700	Transcription factor activity	Pluteus
comp85362_c0_seq1	pr domain zinc finger protein 1-like isoform x1	GO:0003700	Transcription factor activity	Pluteus
comp85440_c0_seq1	lim homeobox protein awh	GO:0003700	Transcription factor activity	Pluteus
comp85917_c0_seq1	t-box transcription factor tbx1	GO:0003700	Transcription factor activity	Pluteus
comp85917_c0_seq2	t-box transcription factor tbx1	GO:0003700	Transcription factor activity	Pluteus
comp85917_c0_seq3	t-box transcription factor partial	GO:0003700	Transcription factor activity	Pluteus
comp86279_c0_seq1	transcription factor iiia	GO:0003700	Transcription factor activity	Pluteus
comp86978_c0_seq1	transcription factor nf-e2 45 kda subunit-like	GO:0003700	Transcription factor activity	Pluteus
comp86978_c0_seq2	transcription factor nf-e2 45 kda subunit-like	GO:0003700	Transcription factor activity	Pluteus
comp87155_c3_seq1	x-box-binding protein 1-like	GO:0003700	Transcription factor activity	Pluteus
comp87182_c0_seq1	diencephalon mesencephalon homeobox protein 1 isoform x2	GO:0003700	Transcription factor activity	Pluteus
comp87182_c0_seq2	diencephalon mesencephalon homeobox protein 1 isoform x2	GO:0003700	Transcription factor activity	Pluteus
comp87261_c0_seq1	transcription initiation factor tfiid subunit 12	GO:0003700	Transcription factor activity	Pluteus
comp87684_c0_seq1	pou class transcription factor 4-like	GO:0003700	Transcription factor activity	Pluteus
comp87684_c0_seq2	pou class transcription factor 4-like	GO:0003700	Transcription factor activity	Pluteus
comp87697_c0_seq12	zinc finger protein 271-like	GO:0003700	Transcription factor activity	Pluteus
comp87719_c0_seq2	t-box 2 3 protein isoform x1	GO:0003700	Transcription factor activity	Pluteus
comp87719_c0_seq3	t-box 2 3 protein isoform x1	GO:0003700	Transcription factor activity	Pluteus
comp87719_c0_seq5	t-box 2 3 protein isoform x1	GO:0003700	Transcription factor activity	Pluteus
comp87719_c0_seq6	t-box 2 3 protein isoform x1	GO:0003700	Transcription factor activity	Pluteus
comp87719_c0_seq7	t-box 2 3 protein isoform x1	GO:0003700	Transcription factor activity	Pluteus
comp87719_c0_seq8	t-box 2 3 protein isoform x1	GO:0003700	Transcription factor activity	Pluteus
comp88062_c0_seq1	retinoic acid receptor rxr-alpha-b-like	GO:0003700	Transcription factor activity	Pluteus
comp88173_c0_seq1	gastrula zinc finger	GO:0003700	Transcription factor activity	Pluteus
comp88457_c3_seq1	paired amphipathic helix protein sin3a	GO:0003700	Transcription factor activity	Pluteus
comp88457_c3_seq2	paired amphipathic helix protein sin3a	GO:0003700	Transcription factor activity	Pluteus
comp94027_c0_seq6	rna binding protein fox-1 homolog 3	GO:0003714	Transcription corepressor activity	Pluteus
comp94027_c0_seq9	rna binding protein fox-1 homolog 1-like	GO:0003714	Transcription corepressor activity	Pluteus
comp94027_c0_seq11	rna binding protein fox-1 homolog 3	GO:0003714	Transcription corepressor activity	Pluteus
comp94027_c0_seq13	rna binding protein fox-1 homolog 1-like	GO:0003714	Transcription corepressor activity	Pluteus
comp94027_c0_seq16	rna binding protein fox-1 homolog 3	GO:0003714	Transcription corepressor activity	Pluteus
comp94027_c0_seq18	rna binding protein fox-1 homolog 3	GO:0003714	Transcription corepressor activity	Pluteus
comp94027_c0_seq28	rna binding protein fox-1 homolog 1-like	GO:0003714	Transcription corepressor activity	Pluteus
comp94027_c0_seq30	rna binding protein fox-1 homolog 1-like	GO:0003714	Transcription corepressor activity	Pluteus
comp94027_c0_seq36	rna binding protein fox-1 homolog 1-like	GO:0003714	Transcription corepressor activity	Pluteus
comp94133_c2_seq1	transducin-like enhancer protein 4 isoform x2	GO:0003714	Transcription corepressor activity	Pluteus
comp94321_c0_seq6	cyclic amp-dependent transcription factor atf-5	GO:0003714	Transcription corepressor activity	Pluteus
comp94321_c0_seq7	cyclic amp-dependent transcription factor atf-5	GO:0003714	Transcription corepressor activity	Pluteus
comp94321_c0_seq8	cyclic amp-dependent transcription factor atf-5	GO:0003714	Transcription corepressor activity	Pluteus
comp94321_c0_seq9	cyclic amp-dependent transcription factor atf-5	GO:0003714	Transcription corepressor activity	Pluteus
comp94321_c0_seq10	cyclic amp-dependent transcription factor atf-5	GO:0003714	Transcription corepressor activity	Pluteus
comp94384_c0_seq1	atp-dependent rna helicase ddx54	GO:0003714	Transcription corepressor activity	Pluteus
comp94809_c0_seq1	homeobox protein meis2-like	GO:0003714	Transcription corepressor activity	Pluteus
comp95479_c0_seq1	cop9 signalosome complex subunit 2	GO:0003714	Transcription corepressor activity	Pluteus
comp96609_c1_seq1	chromobox protein homolog 7	GO:0003714	Transcription corepressor activity	Pluteus
comp96819_c0_seq1	zinc finger protein aebp2 isoform x2	GO:0003714	Transcription corepressor activity	Pluteus
comp96819_c0_seq2	zinc finger protein aebp2 isoform x2	GO:0003714	Transcription corepressor activity	Pluteus
comp97057_c0_seq3	serine arginine-rich splicing factor 2-like	GO:0003714	Transcription corepressor activity	Pluteus
comp97057_c0_seq4	serine arginine-rich splicing factor 2-like	GO:0003714	Transcription corepressor activity	Pluteus
comp97057_c0_seq5	serine arginine-rich splicing factor 2-like	GO:0003714	Transcription corepressor activity	Pluteus
comp97057_c0_seq6	serine arginine-rich splicing factor 2-like	GO:0003714	Transcription corepressor activity	Pluteus
comp97421_c0_seq1	zinc finger mynd domain-containing protein 11 isoform x2	GO:0003714	Transcription corepressor activity	Pluteus
comp97476_c0_seq1	transcription activator brg1 isoform x1	GO:0003714	Transcription corepressor activity	Pluteus
comp97476_c0_seq2	transcription activator brg1 isoform x1	GO:0003714	Transcription corepressor activity	Pluteus
comp97476_c0_seq4	transcription activator brg1 isoform x1	GO:0003714	Transcription corepressor activity	Pluteus
comp97725_c2_seq2	protein wnt-4	GO:0003714	Transcription corepressor activity	Pluteus
comp97840_c2_seq1	prospero homeobox protein 1	GO:0003714	Transcription corepressor activity	Pluteus
comp97840_c2_seq2	prospero homeobox protein 1	GO:0003714	Transcription corepressor activity	Pluteus
comp97840_c2_seq3	prospero homeobox protein 1	GO:0003714	Transcription corepressor activity	Pluteus
comp97840_c2_seq4	prospero homeobox protein 1	GO:0003714	Transcription corepressor activity	Pluteus
comp101247_c0_seq2	histone deacetylase 3	GO:0003714	Transcription corepressor activity	Pluteus
comp101247_c0_seq3	histone deacetylase 3	GO:0003714	Transcription corepressor activity	Pluteus
comp101247_c0_seq4	histone deacetylase 3	GO:0003714	Transcription corepressor activity	Pluteus
comp1014702_c0_seq1	ski family transcriptional corepressor 2	GO:0003714	Transcription corepressor activity	Pluteus
comp1116388_c0_seq1	ski family transcriptional corepressor 2	GO:0003714	Transcription corepressor activity	Pluteus
comp2301464_c0_seq1	ski family transcriptional corepressor 2	GO:0003714	Transcription corepressor activity	Pluteus
comp4104_c0_seq1	bcl-6 corepressor isoform x1	GO:0003714	Transcription corepressor activity	Pluteus
comp80012_c0_seq1	e3 sumo-protein ligase cbx4	GO:0003714	Transcription corepressor activity	Pluteus
comp80012_c0_seq2	e3 sumo-protein ligase cbx4	GO:0003714	Transcription corepressor activity	Pluteus
comp84194_c3_seq8	n-lysine methyltransferase partial	GO:0003714	Transcription corepressor activity	Pluteus
comp84517_c0_seq1	n-lysine methyltransferase partial	GO:0003714	Transcription corepressor activity	Pluteus
comp99525_c0_seq1	ncor1 partial	GO:0003714	Transcription corepressor activity	Pluteus
comp84630_c0_seq1	dr1-associated corepressor	GO:0003714	Transcription corepressor activity	Pluteus
comp87507_c0_seq1	bcl-6 corepressor isoform x1	GO:0003714	Transcription corepressor activity	Pluteus
comp68042_c2_seq1	homeobox protein meis2-like	GO:0003714	Transcription corepressor activity	Gastrula
comp69414_c0_seq1	dna (cytosine-5)-methyltransferase partial	GO:0003714	Transcription corepressor activity	Gastrula
comp73519_c0_seq1	zinc finger mynd domain-containing protein 11 isoform x1	GO:0003714	Transcription corepressor activity	Gastrula
comp74055_c1_seq1	e3 sumo-protein ligase cbx4 isoform x1	GO:0003714	Transcription corepressor activity	Gastrula
comp74055_c1_seq2	e3 sumo-protein ligase cbx4 isoform x1	GO:0003714	Transcription corepressor activity	Gastrula
comp74055_c1_seq3	e3 sumo-protein ligase cbx4 isoform x1	GO:0003714	Transcription corepressor activity	Gastrula
comp78897_c1_seq1	transducin-like enhancer protein 4 isoform x2	GO:0003714	Transcription corepressor activity	Gastrula
comp78983_c0_seq4	histone deacetylase 4 isoform x1	GO:0003714	Transcription corepressor activity	Gastrula
comp78988_c0_seq1	prospero homeobox protein 1 isoform x1	GO:0003714	Transcription corepressor activity	Gastrula
comp91830_c0_seq1	peripheral plasma membrane protein cask isoform x8	GO:0003713	transcription coactivator activity	Gastrula
comp91830_c0_seq2	peripheral plasma membrane protein cask isoform x8	GO:0003713	transcription coactivator activity	Gastrula
comp92115_c0_seq1	transformation transcription domain-associated protein isoform x12	GO:0003713	transcription coactivator activity	Gastrula
comp92115_c0_seq2	transformation transcription domain-associated protein isoform x12	GO:0003713	transcription coactivator activity	Gastrula
comp92119_c0_seq1	mediator of rna polymerase ii transcription subunit partial	GO:0003713	transcription coactivator activity	Gastrula
comp92119_c0_seq2	mediator of rna polymerase ii transcription subunit partial	GO:0003713	transcription coactivator activity	Gastrula
comp90239_c1_seq5	creb-binding protein isoform x2	GO:0003713	transcription coactivator activity	Gastrula
comp90239_c1_seq6	creb-binding protein isoform x2	GO:0003713	transcription coactivator activity	Gastrula
comp90239_c2_seq1	creb-binding protein isoform x11	GO:0003713	transcription coactivator activity	Gastrula
comp76798_c0_seq1	core-binding factor subunit beta isoform x2	GO:0003713	transcription coactivator activity	Gastrula
comp77637_c0_seq2	protein arginine n-methyltransferase 2 isoform x1	GO:0003713	transcription coactivator activity	Gastrula
comp78462_c0_seq1	transcription initiation factor tfiid subunit 12	GO:0003713	transcription coactivator activity	Gastrula
comp99821_c0_seq1	catenin beta-like	GO:0003713	transcription coactivator activity	Pluteus
comp99821_c0_seq2	catenin beta-like	GO:0003713	transcription coactivator activity	Pluteus
comp93651_c0_seq1	transcription factor ap-4	GO:0003713	transcription coactivator activity	Pluteus
comp94995_c0_seq1	histone-lysine n-methyltransferase setd3 isoform x1	GO:0003713	transcription coactivator activity	Pluteus
comp95891_c0_seq1	transcription factor sp4	GO:0003713	transcription coactivator activity	Pluteus
comp95891_c0_seq2	transcription factor sp4	GO:0003713	transcription coactivator activity	Pluteus
comp97072_c0_seq1	creb-binding protein isoform x2	GO:0003713	transcription coactivator activity	Pluteus
comp97072_c0_seq2	creb-binding protein isoform x2	GO:0003713	transcription coactivator activity	Pluteus
comp97072_c0_seq3	creb-binding protein isoform x2	GO:0003713	transcription coactivator activity	Pluteus
comp97072_c0_seq4	creb-binding protein isoform x2	GO:0003713	transcription coactivator activity	Pluteus
comp97072_c2_seq1	creb-binding partial	GO:0003713	transcription coactivator activity	Pluteus
comp97291_c0_seq1	transcription initiation factor tfiid subunit partial	GO:0003713	transcription coactivator activity	Pluteus
comp97291_c0_seq2	transcription initiation factor tfiid subunit partial	GO:0003713	transcription coactivator activity	Pluteus
comp97291_c0_seq3	transcription initiation factor tfiid subunit partial	GO:0003713	transcription coactivator activity	Pluteus
comp97291_c0_seq4	transcription initiation factor tfiid subunit partial	GO:0003713	transcription coactivator activity	Pluteus
comp97291_c0_seq5	transcription initiation factor tfiid subunit partial	GO:0003713	transcription coactivator activity	Pluteus
comp97291_c0_seq6	transcription initiation factor tfiid subunit partial	GO:0003713	transcription coactivator activity	Pluteus
comp97291_c0_seq7	transcription initiation factor tfiid subunit partial	GO:0003713	transcription coactivator activity	Pluteus
comp97291_c0_seq8	transcription initiation factor tfiid subunit partial	GO:0003713	transcription coactivator activity	Pluteus
comp97705_c1_seq1	at-rich interactive domain-containing protein 5b isoform x1	GO:0003713	transcription coactivator activity	Pluteus
comp98005_c0_seq1	inhibitor of growth protein 4 isoform x4	GO:0003713	transcription coactivator activity	Pluteus
comp98005_c0_seq2	inhibitor of growth protein 4 isoform x4	GO:0003713	transcription coactivator activity	Pluteus
comp98005_c0_seq3	inhibitor of growth protein 4 isoform x4	GO:0003713	transcription coactivator activity	Pluteus
comp98005_c0_seq4	inhibitor of growth protein 4 isoform x4	GO:0003713	transcription coactivator activity	Pluteus
comp98005_c0_seq5	inhibitor of growth protein 4 isoform x4	GO:0003713	transcription coactivator activity	Pluteus
comp98005_c0_seq6	inhibitor of growth protein 4 isoform x4	GO:0003713	transcription coactivator activity	Pluteus
comp98005_c0_seq7	inhibitor of growth protein 4 isoform x4	GO:0003713	transcription coactivator activity	Pluteus
comp98005_c0_seq8	inhibitor of growth protein 4 isoform x4	GO:0003713	transcription coactivator activity	Pluteus
comp98005_c0_seq9	inhibitor of growth protein 4 isoform x4	GO:0003713	transcription coactivator activity	Pluteus
comp98005_c0_seq10	inhibitor of growth protein 4 isoform x4	GO:0003713	transcription coactivator activity	Pluteus
comp98005_c0_seq11	inhibitor of growth protein 4 isoform x4	GO:0003713	transcription coactivator activity	Pluteus
comp98005_c0_seq12	inhibitor of growth protein 4 isoform x4	GO:0003713	transcription coactivator activity	Pluteus
comp98005_c0_seq13	inhibitor of growth protein 4 isoform x4	GO:0003713	transcription coactivator activity	Pluteus
comp98005_c0_seq14	inhibitor of growth protein 4 isoform x4	GO:0003713	transcription coactivator activity	Pluteus
comp98005_c0_seq15	inhibitor of growth protein 4 isoform x4	GO:0003713	transcription coactivator activity	Pluteus
comp98005_c0_seq16	inhibitor of growth protein 4 isoform x4	GO:0003713	transcription coactivator activity	Pluteus
comp98005_c0_seq17	inhibitor of growth protein 4 isoform x4	GO:0003713	transcription coactivator activity	Pluteus
comp98005_c0_seq18	inhibitor of growth protein 4 isoform x4	GO:0003713	transcription coactivator activity	Pluteus
comp98005_c0_seq19	inhibitor of growth protein 4 isoform x4	GO:0003713	transcription coactivator activity	Pluteus
comp98005_c0_seq20	inhibitor of growth protein 4 isoform x4	GO:0003713	transcription coactivator activity	Pluteus
comp98005_c0_seq21	inhibitor of growth protein 4 isoform x4	GO:0003713	transcription coactivator activity	Pluteus
comp98005_c0_seq22	inhibitor of growth protein 4 isoform x4	GO:0003713	transcription coactivator activity	Pluteus
comp98005_c0_seq23	inhibitor of growth protein 4 isoform x4	GO:0003713	transcription coactivator activity	Pluteus
comp98005_c0_seq24	inhibitor of growth protein 4 isoform x4	GO:0003713	transcription coactivator activity	Pluteus
comp98005_c0_seq25	inhibitor of growth protein 4 isoform x4	GO:0003713	transcription coactivator activity	Pluteus
comp98005_c0_seq26	inhibitor of growth protein 4 isoform x4	GO:0003713	transcription coactivator activity	Pluteus
comp98005_c0_seq27	inhibitor of growth protein 4 isoform x4	GO:0003713	transcription coactivator activity	Pluteus
comp98005_c0_seq28	inhibitor of growth protein 4 isoform x4	GO:0003713	transcription coactivator activity	Pluteus
comp98005_c0_seq29	inhibitor of growth protein 4 isoform x4	GO:0003713	transcription coactivator activity	Pluteus
comp98005_c0_seq30	inhibitor of growth protein 4 isoform x4	GO:0003713	transcription coactivator activity	Pluteus
comp98487_c0_seq1	taf5-like rna polymerase ii p300 cbp-associated factor-associated factor 65 kda subunit 5l	GO:0003713	transcription coactivator activity	Pluteus
comp100285_c0_seq1	nuclear transcription factor y subunit gamma isoform x1	GO:0003713	transcription coactivator activity	Pluteus
comp55044_c0_seq1	rna polymerase ii transcriptional coactivator	GO:0003713	transcription coactivator activity	Pluteus
comp100882_c0_seq1	serine threonine-protein kinase mak isoform x2	GO:0003713	transcription coactivator activity	Pluteus
comp100882_c0_seq2	serine threonine-protein kinase mak isoform x2	GO:0003713	transcription coactivator activity	Pluteus
comp100882_c0_seq3	serine threonine-protein kinase mak isoform x2	GO:0003713	transcription coactivator activity	Pluteus
comp100882_c0_seq4	serine threonine-protein kinase mak isoform x2	GO:0003713	transcription coactivator activity	Pluteus
comp101289_c0_seq1	peripheral plasma membrane protein cask isoform x8	GO:0003713	transcription coactivator activity	Pluteus
comp101289_c0_seq2	peripheral plasma membrane protein cask isoform x8	GO:0003713	transcription coactivator activity	Pluteus
comp101289_c0_seq3	peripheral plasma membrane protein cask isoform x8	GO:0003713	transcription coactivator activity	Pluteus
comp101289_c0_seq4	peripheral plasma membrane protein cask isoform x8	GO:0003713	transcription coactivator activity	Pluteus
comp101289_c0_seq5	peripheral plasma membrane protein cask isoform x8	GO:0003713	transcription coactivator activity	Pluteus
comp101289_c0_seq6	peripheral plasma membrane protein cask isoform x8	GO:0003713	transcription coactivator activity	Pluteus
comp101289_c0_seq7	peripheral plasma membrane protein cask isoform x8	GO:0003713	transcription coactivator activity	Pluteus
comp101289_c0_seq8	peripheral plasma membrane protein cask isoform x8	GO:0003713	transcription coactivator activity	Pluteus
comp102000_c0_seq2	transformation transcription domain-associated protein	GO:0003713	transcription coactivator activity	Pluteus
comp102117_c0_seq1	mediator of rna polymerase ii transcription subunit partial	GO:0003713	transcription coactivator activity	Pluteus
comp102186_c0_seq1	transformation transcription domain-associated protein isoform x12	GO:0003713	transcription coactivator activity	Pluteus
comp695063_c0_seq1	coup transcription factor 1 isoform x1	GO:0003713	transcription coactivator activity	Pluteus
comp99314_c0_seq1	histone acetyltransferase kat6a isoform x1	GO:0003713	transcription coactivator activity	Pluteus
comp99314_c0_seq2	histone acetyltransferase kat6a isoform x1	GO:0003713	transcription coactivator activity	Pluteus
comp77705_c0_seq1	metal regulatory transcription factor 1	GO:0003713	transcription coactivator activity	Pluteus
comp78971_c0_seq1	cyclin-dependent kinase 7	GO:0003713	transcription coactivator activity	Pluteus
comp80236_c0_seq1	transcription initiation factor iia subunit 2	GO:0003713	transcription coactivator activity	Pluteus
comp81773_c0_seq1	core-binding factor subunit beta isoform x2	GO:0003713	transcription coactivator activity	Pluteus
comp81861_c1_seq1	c-myc-binding protein	GO:0003713	transcription coactivator activity	Pluteus
comp81861_c1_seq2	c-myc-binding protein	GO:0003713	transcription coactivator activity	Pluteus
comp81943_c0_seq1	mediator of rna polymerase ii transcription subunit 13	GO:0003713	transcription coactivator activity	Pluteus
comp84231_c0_seq1	transcription cofactor vestigial-like protein 2 isoform x2	GO:0003713	transcription coactivator activity	Pluteus
comp84655_c0_seq1	gtp-binding nuclear protein ran	GO:0003713	transcription coactivator activity	Pluteus
comp86588_c0_seq1	sterile alpha motif domain-containing protein 11 isoform x2	GO:0003713	transcription coactivator activity	Pluteus
comp86588_c0_seq2	sterile alpha motif domain-containing protein 11 isoform x2	GO:0003713	transcription coactivator activity	Pluteus
comp86588_c0_seq3	sterile alpha motif domain-containing protein 11- partial	GO:0003713	transcription coactivator activity	Pluteus
comp86588_c0_seq4	sterile alpha motif domain-containing protein 11- partial	GO:0003713	transcription coactivator activity	Pluteus
comp87261_c0_seq1	transcription initiation factor tfiid subunit 12	GO:0003713	transcription coactivator activity	Pluteus
comp68042_c2_seq1	homeobox protein meis2-like	GO:0005667	Transcription factor complex	Gastrula
comp69414_c0_seq1	dna (cytosine-5)-methyltransferase partial	GO:0005667	Transcription factor complex	Gastrula
comp73519_c0_seq1	zinc finger mynd domain-containing protein 11 isoform x1	GO:0005667	Transcription factor complex	Gastrula
comp74055_c1_seq1	e3 sumo-protein ligase cbx4 isoform x1	GO:0005667	Transcription factor complex	Gastrula
comp74055_c1_seq2	e3 sumo-protein ligase cbx4 isoform x1	GO:0005667	Transcription factor complex	Gastrula
comp74055_c1_seq3	e3 sumo-protein ligase cbx4 isoform x1	GO:0005667	Transcription factor complex	Gastrula
comp78897_c1_seq1	transducin-like enhancer protein 4 isoform x2	GO:0005667	Transcription factor complex	Gastrula
comp78983_c0_seq4	histone deacetylase 4 isoform x1	GO:0005667	Transcription factor complex	Gastrula
comp78988_c0_seq1	prospero homeobox protein 1 isoform x1	GO:0005667	Transcription factor complex	Gastrula
comp91609_c0_seq4	mothers against decapentaplegic homolog 5	GO:0005667	Transcription factor complex	Gastrula
comp91623_c0_seq1	histone-lysine n- h3 lysine-79 specific-like	GO:0005667	Transcription factor complex	Gastrula
comp91623_c0_seq2	histone-lysine n- h3 lysine-79 specific-like	GO:0005667	Transcription factor complex	Gastrula
comp91623_c0_seq5	histone-lysine n- h3 lysine-79 specific-like	GO:0005667	Transcription factor complex	Gastrula
comp91656_c0_seq1	hepatocyte nuclear factor 6 isoform x1	GO:0005667	Transcription factor complex	Gastrula
comp91656_c0_seq2	hepatocyte nuclear factor 6 isoform x1	GO:0005667	Transcription factor complex	Gastrula
comp91656_c0_seq3	hepatocyte nuclear factor 6 isoform x1	GO:0005667	Transcription factor complex	Gastrula
comp91656_c0_seq4	hepatocyte nuclear factor 6 isoform x1	GO:0005667	Transcription factor complex	Gastrula
comp91830_c0_seq1	peripheral plasma membrane protein cask isoform x8	GO:0005667	Transcription factor complex	Gastrula
comp91830_c0_seq2	peripheral plasma membrane protein cask isoform x8	GO:0005667	Transcription factor complex	Gastrula
comp91836_c0_seq1	nucleosome-remodeling factor subunit bptf- partial	GO:0005667	Transcription factor complex	Gastrula
comp91836_c0_seq2	nucleosome-remodeling factor subunit bptf- partial	GO:0005667	Transcription factor complex	Gastrula
comp1865_c0_seq1	huntingtin	GO:0005667	Transcription factor complex	Gastrula
comp91917_c0_seq1	transcription factor gata-6	GO:0005667	Transcription factor complex	Gastrula
comp91917_c0_seq2	transcription factor gata-6	GO:0005667	Transcription factor complex	Gastrula
comp91996_c0_seq1	ccr4-not transcription complex subunit 1 isoform x1	GO:0005667	Transcription factor complex	Gastrula
comp92055_c0_seq1	girdin isoform x1	GO:0005667	Transcription factor complex	Gastrula
comp92055_c0_seq2	girdin isoform x1	GO:0005667	Transcription factor complex	Gastrula
comp92119_c0_seq1	mediator of rna polymerase ii transcription subunit partial	GO:0005667	Transcription factor complex	Gastrula
comp92119_c0_seq2	mediator of rna polymerase ii transcription subunit partial	GO:0005667	Transcription factor complex	Gastrula
comp92256_c0_seq1	low quality protein: histone-lysine n-methyltransferase 2a	GO:0005667	Transcription factor complex	Gastrula
comp92256_c0_seq2	low quality protein: histone-lysine n-methyltransferase 2a	GO:0005667	Transcription factor complex	Gastrula
comp250956_c0_seq1	fork-head box a b transcription factor	GO:0005667	Transcription factor complex	Gastrula
comp38301_c0_seq1	hepatocyte nuclear factor 4-gamma isoform x1	GO:0005667	Transcription factor complex	Gastrula
comp89812_c0_seq3	mothers against decapentaplegic homolog 4-like isoform x1	GO:0005667	Transcription factor complex	Gastrula
comp89816_c1_seq1	hepatic leukemia partial	GO:0005667	Transcription factor complex	Gastrula
comp89816_c1_seq2	hepatic leukemia partial	GO:0005667	Transcription factor complex	Gastrula
comp89816_c1_seq3	hepatic leukemia partial	GO:0005667	Transcription factor complex	Gastrula
comp89816_c1_seq4	hepatic leukemia partial	GO:0005667	Transcription factor complex	Gastrula
comp89874_c0_seq1	ccr4-not transcription complex subunit 4	GO:0005667	Transcription factor complex	Gastrula
comp89874_c0_seq2	ccr4-not transcription complex subunit 4	GO:0005667	Transcription factor complex	Gastrula
comp89874_c0_seq3	ccr4-not transcription complex subunit 4	GO:0005667	Transcription factor complex	Gastrula
comp89874_c0_seq4	ccr4-not transcription complex subunit 4	GO:0005667	Transcription factor complex	Gastrula
comp557271_c0_seq1	homeobox protein meis1-like	GO:0005667	Transcription factor complex	Gastrula
comp569498_c0_seq1	zinc-finger transcription factor snail	GO:0005667	Transcription factor complex	Gastrula
comp588559_c0_seq1	gastrula zinc finger	GO:0005667	Transcription factor complex	Gastrula
comp40828_c0_seq1	signal transducer and activator of transcription 5b-like	GO:0005667	Transcription factor complex	Gastrula
comp2039_c0_seq1	retrovirus-related pol polyprotein from transposon 297	GO:0005667	Transcription factor complex	Gastrula
comp682153_c0_seq1	pou class transcription factor 3-like	GO:0005667	Transcription factor complex	Gastrula
comp707061_c0_seq1	atp-dependent rna helicase ddx1	GO:0005667	Transcription factor complex	Gastrula
comp797684_c0_seq1	ubiquitin-like modifier-activating enzyme atg7 isoform x1	GO:0005667	Transcription factor complex	Gastrula
comp861738_c0_seq1	forkhead box protein i2	GO:0005667	Transcription factor complex	Gastrula
comp890637_c0_seq1	transcription factor 21	GO:0005667	Transcription factor complex	Gastrula
[truncated: 849 more rows]

## Sheet: Table_S9
Supplementary Table 9. Summary of the developmental comparative analysis among echinoderms
[truncated: 9 more rows]

[truncated: 10 more sheets: Table_S10, Table_S11, Table_S12, Table_S13, Table_S14, Table_S15, Table_S16, Table_S17, Table_S18, Table_S19x]
